# Supplementary material for: Revisiting the relationship between stomatal size and speed across species – a meta‐analysis
Source: New Phytol. 2025 Dec 28;249(5):2338–54. doi: 10.1111/nph.70842 (PMC12873516; doi:10.1111/nph.70842)
Supplement: Supplementary file 1 — Dataset S1 The complete dataset, averaged per species, as used in this work. [file NPH-249-2338-s001.csv]

Author	Species	Cult/Mut/Treat	ID	P.Type	GC.Type	Metabolism	Gen. Condition	PPFD	step_L	step_H	cuvette VPD	leaf T	SD.ab._m	SD.ab._sd	SSl.ab._m	SSl.ab._sd	SSw.ab._m	SSw.ab._sd	SD.ad._m	SD.ad._sd	SSl.ad._m	SSl.ad._sd	SSw.ad._m	SSw.ad._sd	SD.cum._m	SD.cum._sd	SSl.avg._m	SSl.avg._sd	SSw.avg._m	SSw.avg._sd	SR_m	SR_sd	SS.ab._m	SS.ab._sd	SS.ad._m	SS.ad._sd	SS.avg._m	SS.avg._sd	tau.i	tau.i_sd	lam.i	lam.i_sd	dgs.i	dgs.i_sd	Slmax.i	Slmax.i_sd	g0.i	g0.i_sd	g1.i
NA	NA	NA	NA	NA	NA	NA	NA	�mol m-2 s-2	�mol m-2 s-2	�mol m-2 s-2	kPa	�C	mm-1	mm-1	�m	�m	�m	�m	mm-1	mm-1	�m	�m	�m	�m	mm-1	mm-1	�m	�m	�m	�m	NA	NA	�m2	�m2	�m2	�m2	�m2	�m2	s	s	NA	NA	mol m-2 s-1	mol m-2 s-1	mol m-2 s-2	mol m-2 s-2	mol m-2 s-1	mol m2 s-1	mol m-2 s-2
Al-Salman et al., 2023	Sorghum bicolor	QL12	SoBi_2	Gram. Monocot	DB	C4	Greenhouse	Natural	NA	2000	NA	NA	95.52884223	24.49719994	41.22411222	1.729694122	25.74963389	0.954414298	70.37178057	23.3560391	37.76673365	3.073681857	22.76173936	1.960586263	165.9006228	47.54281184	39.49542294	2.349746491	24.25568663	1.232568457	0.729099888	0.071266859	1062.131114	72.05741404	862.9712966	137.5969894	959.4513105	97.14221581	535.9724064	31.86311513	1.010097988	0.010108239	0.077892179	0.038310494	0.000139956	6.88e-05	0.102456903	0.002333719	0.180349081
Al-Salman et al., 2023	Sorghum bicolor	SC1079-11Ebk	SoBi_1	Gram. Monocot	DB	C4	Greenhouse	Natural	NA	2000	NA	NA	101.9880878	29.61266861	44.14905111	1.514588101	25.61134667	2.046634155	90.42943784	8.098621961	40.69446667	3.364498615	22.04146349	3.603777049	192.4175256	35.84526236	42.42175889	1.639600053	23.82640508	2.498265946	0.939776509	0.24129302	1132.174161	117.0131796	906.2994918	222.8354226	1013.731831	140.7717556	310.7414988	38.10825956	1.017984513	0.018407189	0.078700139	0.031688174	0.000241257	9.7e-05	0.136738104	0.005817158	0.215434561
Drake et al., 2013	Banksia attenuata	NA	BaAt	Eudicot	K	C3	Greenhouse	Natural	0	1500	1	20	372.7392359	76.07650364	24.33947917	0.815045826	13.78983631	1.42922456	0	0	NA	NA	NA	NA	372.7392359	76.07650364	24.33947917	0.815045826	13.78983631	1.42922456	0	0	335.3311652	32.14590521	NA	NA	335.3311652	32.14590521	2338.239878	26.83066896	2.44901922	0.069685516	0.38325656	0.118927448	0.000162848	5.05e-05	0.014680139	0.003735262	0.397936699
Drake et al., 2013	Banksia ilicifolia	NA	BaIl	Eudicot	K	C3	Greenhouse	Natural	0	1500	1	20	277.2145802	82.65822484	25.19466667	0.47019468	14.10025	1.808126069	0	0	NA	NA	NA	NA	277.2145802	82.65822484	25.19466667	0.47019468	14.10025	1.808126069	0	0	355.8489255	51.44544761	NA	NA	355.8489255	51.44544761	2919.8843	36.67442744	1.74133926	0.051507743	0.434008743	0.110251796	0.000117611	2.99e-05	-0.004543393	0.006171053	0.429465354
Drake et al., 2013	Banksia littoralis	NA	BaLi	Eudicot	K	C3	Greenhouse	Natural	0	1500	1	20	454.8477392	112.7524856	22.89060714	0.19549144	13.25928572	1.446592366	0	0	NA	NA	NA	NA	454.8477392	112.7524856	22.89060714	0.19549144	13.25928572	1.446592366	0	0	303.5566008	33.70004418	NA	NA	303.5566008	33.70004418	2318.251551	21.28887	1.309009478	0.021776826	0.75346155	0.083890073	0.000239103	2.66e-05	0.032436656	0.006786155	0.785898211
Drake et al., 2013	Banksia menziesii	NA	BaMe	Eudicot	K	C3	Greenhouse	Natural	0	1500	1	20	287.9195611	25.56320904	26.29101705	0.793417397	14.96988068	3.274711863	0	0	NA	NA	NA	NA	287.9195611	25.56320904	26.29101705	0.793417397	14.96988068	3.274711863	0	0	395.2136041	95.9247817	NA	NA	395.2136041	95.9247817	2748.869955	16.42999392	3.001609263	0.076870285	0.381143939	0.178443791	0.000163046	7.64e-05	0.017790505	0.004001549	0.398934451
Drake et al., 2013	Banksia prionotes	NA	BaPr	Eudicot	K	C3	Greenhouse	Natural	0	1500	1	20	340.0350622	25.67754237	23.22529924	0.443409719	13.60998485	2.228822852	0	0	NA	NA	NA	NA	340.0350622	25.67754237	23.22529924	0.443409719	13.60998485	2.228822852	0	0	316.1248932	51.86853093	NA	NA	316.1248932	51.86853093	1845.287395	11.59608385	1.54141976	0.021334446	0.459355926	0.037170022	0.000187042	1.51e-05	0.000477033	0.003297337	0.459832958
Durand et al., 2019	Populus euramericana	Carpaccio	PoEu_1	Eudicot	K	C3	Greenhouse	Natural	200	1000	1	25	141.912804	13.74023915	26.74767361	1.09278943	18.22054526	0.591745478	81.92352444	5.473175786	27.42538491	0.566293597	18.58752593	0.306647982	223.8363284	17.01521463	27.08652926	0.492802487	18.40403559	0.266852543	0.580263828	0.05162307	487.87452	35.98446102	509.9089753	18.99479774	498.606653	16.27803933	1029.928492	80.21698411	1.041817878	0.036958736	0.194862166	0.097985511	0.000170147	8.55e-05	0.349802046	0.005699133	0.544664215
Durand et al., 2019	Populus euramericana	I214	PoEu_2	Eudicot	K	C3	Greenhouse	Natural	200	1000	1	25	160.7709226	28.23084988	27.44146523	0.917150321	18.59623342	0.496636897	110.0281553	2.187122846	26.22032328	1.770786734	17.93498506	0.958881014	270.7990778	26.07709848	26.83089426	1.244416709	18.26560924	0.673851649	0.698873126	0.123909204	510.6115534	30.74932495	471.3930888	57.32256143	490.6416648	41.2704601	1886.457263	109.5985386	1.08876468	0.047900213	0.38032537	0.240375918	0.000167816	0.000106079	0.273586371	0.007540507	0.653911741
Durand et al., 2019	Populus nigra	6J29	PoNi_1	Eudicot	K	C3	Greenhouse	Natural	200	1000	1	25	155.7342609	5.107883656	28.05572969	0.620054386	18.92885763	0.33575945	70.66849144	1.711529454	32.79544941	1.660938346	21.49541585	0.899398112	226.4027523	6.799493744	30.42558955	1.047474746	20.21213674	0.567207575	0.453866301	0.004525309	531.2017057	21.27698185	705.9477197	64.41259675	615.3622669	38.28580998	2902.245913	168.8759533	1.01368671	0.01351521	0.327507463	0.110026884	0.000107404	3.6e-05	0.443941392	0.005328773	0.771448852
Durand et al., 2019	Populus nigra	N38	PoNi_2	Eudicot	K	C3	Greenhouse	Natural	200	1000	1	25	155.5604028	19.16379674	26.4494544	0.552527531	18.05905956	0.29919366	59.65987796	3.320820159	29.13573644	1.063985392	19.51368128	0.576148088	215.2202807	18.10845315	27.79259542	0.431731427	18.78637042	0.233782567	0.389497327	0.063535627	477.7845223	17.86505912	569.0358854	37.48701352	522.2027375	14.60235546	1585.97598	48.95906296	1.013320705	0.013045184	0.236004339	0.07063481	0.000141634	4.24e-05	0.316077098	0.004254104	0.552081438
Eyland et al., 2021	Musa spp.	Banksii	Musa_1	Monocot	K	C3	Greenhouse	350	100	1000	1	25	104	17.65699711	33.12152033	0.905164346	21.67198326	0.490146494	26	4.414249281	33.12152033	0.905164346	21.67198326	0.490146494	130	22.07124641	33.12152033	0.905164346	21.67198326	0.490146494	0.25	3.92e-11	718.1893169	36.53637195	718.1893169	36.53637195	718.1893169	36.53637195	1311.584801	11.84958852	1.37028066	0.021790042	0.125912505	0.030759682	7.05e-05	1.72e-05	0.03714731	0.00119976	0.163059816
Eyland et al., 2021	Musa spp.	Cachaco	Musa_2	Monocot	K	C3	Greenhouse	350	100	1000	1	25	131.2380952	8.869290567	29.07477537	1.463290287	19.48067086	0.792371691	32.80952381	2.217322642	29.07477537	1.463290287	19.48067086	0.792371691	82.02380953	5.543306604	29.07477537	1.463290287	19.48067086	0.792371691	0.25	4.97e-11	567.3899607	49.90380873	567.3899607	49.90380873	567.3899607	49.90380873	2100.277732	19.73746253	1.32421603	0.018659963	0.125509506	0.02409609	4.39e-05	8.41e-06	0.024580504	0.000899044	0.15009001
Eyland et al., 2021	Musa spp.	Kluai Tiparot	Musa_3	Monocot	K	C3	Greenhouse	350	100	1000	1	25	121.3333333	5.633526901	38.16019235	0.904800085	24.40042416	0.489949244	30.33333333	1.408381728	38.16019235	0.904800085	24.40042416	0.489949244	75.83333333	3.520954325	38.16019235	0.904800085	24.40042416	0.489949244	0.25	6.02e-11	931.5048561	40.60047963	931.5048561	40.60047963	931.5048561	40.60047963	1871.636671	20.80024318	1.81670383	0.039205511	0.15109941	0.039367438	6.53e-05	1.7e-05	0.03519987	0.001639507	0.186299284
Eyland et al., 2021	Musa spp.	Leite	Musa_4	Monocot	K	C3	Greenhouse	350	100	1000	1	25	90.1111111	9.082805421	38.9962782	2.376608253	24.85316464	1.286933369	22.52777778	2.270701358	38.9962782	2.376608253	24.85316464	1.286933369	56.31944445	5.676753393	38.9962782	2.376608253	24.85316464	1.286933369	0.25	5.07e-11	971.8571419	108.8459425	971.8571419	108.8459425	971.8571419	108.8459425	1913.408535	25.35299653	1.108484468	0.015778654	0.140748362	0.031161347	5.9e-05	1.3e-05	0.03523822	0.001082766	0.175986582
Eyland et al., 2021	Musa spp.	Mbwazirume	Musa_5	Monocot	K	C3	Greenhouse	350	100	1000	1	25	135.8518518	11.16844468	34.57884773	1.633932416	22.46112604	0.884774401	33.96296296	2.792111166	34.57884773	1.633932416	22.46112604	0.884774401	84.90740741	6.980277919	34.57884773	1.633932416	22.46112604	0.884774401	0.25	5.57e-11	777.8845752	68.69189846	777.8845752	68.69189846	777.8845752	68.69189846	689.7700053	8.281756929	2.232483085	0.069616498	0.104235093	0.027493029	0.000139938	3.69e-05	0.025046064	0.001819094	0.129281155
Gerardin et al., 2018	Nicotiana tabacum	NA	NiTa_1	Eudicot	K	C3	Outside; potted	400-450	100	1500	NA	25	177.3990331	13.62028626	33.636	3.209786597	27.472	2.024356688	75.57393988	19.85819723	32.46	2.286296131	25.824	2.071685304	252.972973	29.62306833	33.048	2.607246153	26.648	1.78492857	0.424356488	0.101863059	928.64962	148.7921779	841.555	121.0173419	884.00003	123.3335888	1465.349777	35.83060198	1.012557543	0.011460103	0.341292179	0.083229105	0.000221947	5.41e-05	0.114822072	0.004771322	0.456114257
Haworth et al., 2018	Agathis australis	NA	AgAu	Conifer	K	C3	NA	NA	0	1500	1.1	25	85.74074074	10.00514271	18.99378478	1.410180999	14.02181446	0.763613008	0	0	NA	NA	NA	NA	85.74074074	10.00514271	18.99378478	1.410180999	14.02181446	0.763613008	0	0	267.0452144	34.67919159	NA	NA	267.0452144	34.67919159	NA	NA	NA	NA	NA	NA	NA	NA	NA	NA	NA
Haworth et al., 2018	Amborella trichopoda	NA	AmTr	Bas. Angio	K	C3	NA	NA	0	800	1.1	25	173.6111111	11.7018869	12.63099616	2.024995525	10.57636442	1.096535077	0	0	NA	NA	NA	NA	173.6111111	11.7018869	12.63099616	2.024995525	10.57636442	1.096535077	0	0	135.2553774	36.16771412	NA	NA	135.2553774	36.16771412	NA	NA	NA	NA	NA	NA	NA	NA	NA	NA	NA
Haworth et al., 2018	Arundo donax	NA	ArDo	Gram. Monocot	DB	C3	NA	NA	0	2000	1.1	25	305.5555556	44.79491448	27.71140316	3.884474951	16.17902763	1.685745595	287.2222222	39.51870941	27.06425063	3.444825641	15.89818285	1.494950981	592.7777778	10.16327609	27.3878269	2.921661498	16.03860524	1.26791344	0.969110171	0.266849268	453.2547348	109.0801275	434.1347893	98.57366031	442.0408543	81.60718906	NA	NA	NA	NA	NA	NA	NA	NA	NA	NA	NA
Haworth et al., 2018	Avena sativa	NA	AvSa_1	Gram. Monocot	DB	C3	NA	NA	0	2000	1.1	25	65.41666667	3.089042097	34.29369012	2.114358943	19.0355427	0.917568351	69.07407407	4.206598775	31.68472708	3.034153199	17.90333101	1.31673146	134.4907408	6.584498759	32.9892086	1.537375311	18.46943686	0.667174763	1.056224864	0.052217047	654.2540543	70.90340512	570.2585305	96.24393157	610.0613787	51.00407351	NA	NA	NA	NA	NA	NA	NA	NA	NA	NA	NA
Haworth et al., 2018	Capsicum frutescens	NA	CaFr	Eudicot	K	C3	NA	NA	0	2000	1.1	25	363.75	30.92329219	19.56716077	3.158343188	14.33229756	1.710242835	41.25	29.54516317	17.83155599	2.108741537	13.39246757	1.141883543	405	45.64354646	18.69935838	1.700952794	13.86238256	0.921065937	0.11325683	0.084003888	284.4935209	79.6316796	240.6144883	48.04548243	260.3926768	41.8695477	NA	NA	NA	NA	NA	NA	NA	NA	NA	NA	NA
Haworth et al., 2018	Chenopodium quinoa	NA	ChQu	Eudicot	K	C3	NA	NA	0	2000	1.1	25	247.7777778	48.63570805	14.99384868	1.370543471	11.85584906	0.742149293	205.8333334	39.95238937	15.85887841	2.389366461	12.32426266	1.293841936	453.6111111	28.8942303	15.42636354	0.969914619	12.09005586	0.525208766	0.874946551	0.314402701	178.5276677	26.94308024	197.7675798	50.43020505	186.8876526	19.43850516	NA	NA	NA	NA	NA	NA	NA	NA	NA	NA	NA
Haworth et al., 2018	Coffea robusta	NA	CoRo	Eudicot	K	C3	NA	NA	NA	NA	NA	NA	123.8888889	3.795166956	NA	NA	NA	NA	0	0	NA	NA	NA	NA	123.8888889	3.795166956	NA	NA	NA	NA	0	0	NA	NA	NA	NA	NA	NA	NA	NA	NA	NA	NA	NA	NA	NA	NA	NA	NA
Haworth et al., 2018	Cyathea cooperi	NA	CyCo	Tracheophyte	K	C3	NA	NA	0	500	1.1	25	199.7222222	14.26887603	16.30980737	0.425721002	12.56844069	0.230527924	0	0	NA	NA	NA	NA	199.7222222	14.26887603	16.30980737	0.425721002	12.56844069	0.230527924	0	0	205.0624521	9.135440491	NA	NA	205.0624521	9.135440491	NA	NA	NA	NA	NA	NA	NA	NA	NA	NA	NA
Haworth et al., 2018	Cycas siamensis	NA	Cysi	Gymnosperm	K	C3	NA	NA	0	1000	1.1	25	46.66666667	6.017806225	29.88190883	7.748650782	19.91773363	4.195894397	0	0	NA	NA	NA	NA	46.66666667	6.017806225	29.88190883	7.748650782	19.91773363	4.195894397	0	0	619.5642908	292.7305111	NA	NA	619.5642908	292.7305111	NA	NA	NA	NA	NA	NA	NA	NA	NA	NA	NA
Haworth et al., 2018	Cyrtomium fortunei	NA	CyFo	Tracheophyte	K	C3	NA	NA	0	500	1.1	25	47.03703704	4.490502095	33.71632292	0.385017712	21.99406886	0.208487087	0	0	NA	NA	NA	NA	47.03703704	4.490502095	33.71632292	0.385017712	21.99406886	0.208487087	0	0	741.6126421	15.5055695	NA	NA	741.6126421	15.5055695	NA	NA	NA	NA	NA	NA	NA	NA	NA	NA	NA
Haworth et al., 2018	Dicksonia antarctica	NA	DiAn	Tracheophyte	K	C3	NA	NA	0	500	1.1	25	189.1269841	13.13310224	15.59612163	0.612697594	12.18197987	0.331775746	0	0	NA	NA	NA	NA	189.1269841	13.13310224	15.59612163	0.612697594	12.18197987	0.331775746	0	0	190.1440983	12.4917606	NA	NA	190.1440983	12.4917606	NA	NA	NA	NA	NA	NA	NA	NA	NA	NA	NA
Haworth et al., 2018	Fargesia robusta	NA	FaRo	Gram. Monocot	DB	C3	NA	NA	0	2000	1.1	25	288.75	30.37954356	11.57936274	1.127710014	9.178206046	0.489392314	0	0	NA	NA	NA	NA	288.75	30.37954356	11.57936274	1.127710014	9.178206046	0.489392314	0	0	106.6916965	15.60203104	NA	NA	106.6916965	15.60203104	NA	NA	NA	NA	NA	NA	NA	NA	NA	NA	NA
Haworth et al., 2018	Ginkgo biloba	NA	GiBi_1	Gymnosperm	K	C3	NA	NA	0	1000	1.1	25	77.65432099	9.41838574	23.80906746	1.021099721	16.62929003	0.552925496	0	0	NA	NA	NA	NA	77.65432099	9.41838574	23.80906746	1.021099721	16.62929003	0.552925496	0	0	396.3513321	29.78936222	NA	NA	396.3513321	29.78936222	NA	NA	NA	NA	NA	NA	NA	NA	NA	NA	NA
Haworth et al., 2018	Gossypium hirsutum	NA	GoHi	Eudicot	K	C3	NA	NA	0	2000	1.1	25	218.333325	12.35615491	15.64977434	0.698875316	12.21103281	0.378440985	218.333325	12.35615491	14.90836026	1.192344245	11.80955708	0.64565441	436.66665	24.71230978	15.2790673	0.781028462	12.01029494	0.422926913	1	0	191.2982701	14.45831877	176.6385132	23.8700331	183.7538432	15.98584859	NA	NA	NA	NA	NA	NA	NA	NA	NA	NA	NA
Haworth et al., 2018	Helianthus annuus	NA	HeAn_1	Eudicot	K	C3	NA	NA	0	2000	1.1	25	220.7407407	31.13755489	17.58847892	2.299776849	13.26084134	1.245329162	118.3818808	20.34871266	18.03051318	2.083550336	13.50020288	1.128242505	339.1226216	46.95586456	17.80949605	0.949602019	13.38052211	0.514209495	0.537291212	0.069473624	235.1473478	53.15716888	244.9827527	49.56531963	238.6258852	21.75923619	NA	NA	NA	NA	NA	NA	NA	NA	NA	NA	NA
Haworth et al., 2018	Hordeum vulgare	NA	HoVu_1	Gram. Monocot	DB	C3	NA	NA	0	2000	1.1	25	105.2869353	12.27148545	29.89002879	4.167878202	17.12448579	1.808734105	82.19907408	20.94918066	26.06061195	5.410348287	15.46263377	2.347928847	187.4860094	22.55963246	27.97532037	1.570962241	16.29355978	0.681750483	0.790113923	0.222042093	517.5053109	131.5798751	412.4930328	136.6334643	456.6208079	44.73133661	NA	NA	NA	NA	NA	NA	NA	NA	NA	NA	NA
Haworth et al., 2018	Lepidozamia peroffskyana	NA	LePe	Gymnosperm	K	C3	NA	NA	0	1000	1.1	25	33.33333333	4.166666665	35.90834478	2.44212006	23.1810487	1.322408008	0	0	NA	NA	NA	NA	33.33333333	4.166666665	35.90834478	2.44212006	23.1810487	1.322408008	0	0	834.546075	103.4356826	NA	NA	834.546075	103.4356826	NA	NA	NA	NA	NA	NA	NA	NA	NA	NA	NA
Haworth et al., 2018	Magnolia grandiflora	NA	MaGr	Bas. Angio	K	C3	NA	NA	0	1500	1.1	25	218.962963	59.34160941	NA	NA	NA	NA	0	0	NA	NA	NA	NA	218.962963	59.34160941	NA	NA	NA	NA	0	0	NA	NA	NA	NA	NA	NA	NA	NA	NA	NA	NA	NA	NA	NA	NA	NA	NA
Haworth et al., 2018	Magnolia stellata	NA	MaSt	Bas. Angio	K	C3	NA	NA	0	1500	1.1	25	512.2222223	130.5953446	4.34196868	0.368432135	6.08785604	0.199506001	0	0	NA	NA	NA	NA	512.2222223	130.5953446	4.34196868	0.368432135	6.08785604	0.199506001	0	0	26.48840857	3.08958991	NA	NA	26.48840857	3.08958991	NA	NA	NA	NA	NA	NA	NA	NA	NA	NA	NA
Haworth et al., 2018	Matteuccia orientalis	NA	MaOr	Tracheophyte	K	C3	NA	NA	0	500	1.1	25	112.5925926	20.00685753	25.12868643	5.238940188	17.3438637	2.836886113	0	0	NA	NA	NA	NA	112.5925926	20.00685753	25.12868643	5.238940188	17.3438637	2.836886113	0	0	446.9752198	171.2168254	NA	NA	446.9752198	171.2168254	NA	NA	NA	NA	NA	NA	NA	NA	NA	NA	NA
Haworth et al., 2018	Moricandia moricandiodes	NA	MoMo	Eudicot	K	C3	NA	NA	0	2000	1.1	25	246.6666667	19.45766747	19.85749235	1.513692484	14.48951211	0.819664481	199.4444444	52.91113753	18.99516458	2.509984524	14.02256162	1.359156619	446.1111111	65.25354159	19.42632846	1.939498043	14.25603686	1.050238193	0.805689241	0.18532824	288.6559158	37.35959812	268.9194624	61.80026407	278.4701559	47.85964626	NA	NA	NA	NA	NA	NA	NA	NA	NA	NA	NA
Haworth et al., 2018	Nageia nagi	NA	NaNa	Conifer	K	C3	NA	NA	0	1000	1.1	25	109.1358024	27.80821376	14.82297533	0.288902797	11.76332114	0.156440864	0	0	NA	NA	NA	NA	109.1358024	27.80821376	14.82297533	0.288902797	11.76332114	0.156440864	0	0	174.3975499	5.743415155	NA	NA	174.3975499	5.743415155	NA	NA	NA	NA	NA	NA	NA	NA	NA	NA	NA
Haworth et al., 2018	Osmunda regalis	NA	OsRe	Tracheophyte	K	C3	NA	NA	0	500	1.1	25	56.2962963	5.185185186	29.80384148	0	19.87546016	0	0	0	NA	NA	NA	NA	56.2962963	5.185185186	29.80384148	0	19.87546016	0	0	0	592.365064	0	NA	NA	592.365064	0	NA	NA	NA	NA	NA	NA	NA	NA	NA	NA	NA
Haworth et al., 2018	Phragmites australis	NA	PhAu	Gram. Monocot	DB	C3	NA	NA	0	2000	1.1	25	368.125	65.80827582	24.84444102	1.34170457	14.93485207	0.582259531	412.5	44.8144322	25.1015633	1.575857589	15.04643543	0.68387492	780.625	93.01377586	24.97300216	1.088981946	14.99064375	0.472585495	1.141639517	0.204599575	371.6339664	34.24895784	378.4973185	40.82219403	374.7473565	28.53732359	NA	NA	NA	NA	NA	NA	NA	NA	NA	NA	NA
Haworth et al., 2018	Podocarpus macrophyllus	NA	PoMa	Conifer	K	C3	NA	NA	0	1500	1.1	25	145.4320987	15.61423385	14.7101325	0.66158806	11.70221675	0.358249934	0	0	NA	NA	NA	NA	145.4320987	15.61423385	14.7101325	0.66158806	11.70221675	0.358249934	0	0	172.2991681	13.11792267	NA	NA	172.2991681	13.11792267	NA	NA	NA	NA	NA	NA	NA	NA	NA	NA	NA
Haworth et al., 2018	Populus nigra	NA	PoNi_3	Eudicot	K	C3	NA	NA	0	2000	1.1	25	191.6666667	13.50201935	28.04138046	4.891065407	18.92108752	2.648511916	75	19.90719208	24.86960478	3.380327247	17.20357099	1.830447205	266.6666667	19.95880533	26.45549262	4.099723901	18.06232926	2.22000049	0.394440076	0.11623716	540.2889476	174.7850434	432.4866442	108.8293301	484.6738601	139.4559569	NA	NA	NA	NA	NA	NA	NA	NA	NA	NA	NA
Haworth et al., 2018	Salix alba	NA	SaAl	Eudicot	K	C3	NA	NA	0	2000	1.1	25	205	26.45751311	18.37839037	2.578143089	13.68857839	1.396064483	175	38.72983346	18.66369527	1.618358567	13.84307099	0.876341165	380	56.56854249	18.52104282	1.203264294	13.76582469	0.651567616	0.854516392	0.168648859	254.2734777	64.09204106	259.4265342	38.32024965	255.5454346	28.90478512	NA	NA	NA	NA	NA	NA	NA	NA	NA	NA	NA
Haworth et al., 2018	Schisandra grandiflora	NA	ScGr	Bas. Angio	K	C3	NA	NA	0	1000	1.1	25	121.6666667	11.38550083	13.08357469	0.58117439	10.82143569	0.314705932	0	0	NA	NA	NA	NA	121.6666667	11.38550083	13.08357469	0.58117439	10.82143569	0.314705932	0	0	141.7202364	10.51887504	NA	NA	141.7202364	10.51887504	NA	NA	NA	NA	NA	NA	NA	NA	NA	NA	NA
Haworth et al., 2018	Triticum aestivum	NA	TrAe_1	Gram. Monocot	DB	C3	NA	NA	0	2000	1.1	25	55	1.43443828	42.0220825	1.39935361	22.38943314	0.607277488	57.77777778	2.175433356	44.98659483	2.572274443	23.67594256	1.116289941	112.7777778	2.605786536	43.50433866	1.0876688	23.03268785	0.472015629	1.051039166	0.048132572	941.4879534	56.31009013	1067.253588	109.6725495	1002.4069	45.83926317	NA	NA	NA	NA	NA	NA	NA	NA	NA	NA	NA
Haworth et al., 2018	Typha latifolia	NA	TyLa	Monocot	K	C3	NA	NA	0	2000	1.1	25	637.5	68.37397166	16.58438754	1.331916616	12.71712585	0.721232845	627.5	90.78362554	18.51280469	1.049697339	13.76136374	0.568411112	1265	139.8213145	17.54859611	0.81815811	13.2392448	0.443032615	0.986493198	0.120894582	211.6262099	28.50491454	255.2089339	25.49530876	232.6020128	18.53482227	NA	NA	NA	NA	NA	NA	NA	NA	NA	NA	NA
Haworth et al., 2018	Vicia faba	NA	ViFa_1	Eudicot	K	C3	NA	NA	NA	NA	NA	NA	89.72222222	8.082649202	34.87506126	3.409906209	22.62152567	1.846464208	0	0	30.02861905	18.86836711	19.99717722	10.21722079	89.72222222	8.082649202	32.45184016	8.128654336	21.30935145	4.40166632	0	0	793.6492959	140.469966	745.0743212	876.7230319	718.3623849	349.763245	NA	NA	NA	NA	NA	NA	NA	NA	NA	NA	NA
Haworth et al., 2024	Cannabis sativa	Earlina	CaSa_1	Eudicot	K	C3	Field	Natural	0	2000	1.9	30	370.5	42.98982438	21.54238095	0.884023606	15.40187928	0.478698781	0	0	NA	NA	NA	NA	370.5	42.98982438	21.54238095	0.884023606	15.40187928	0.478698781	0	0	332.1316957	24.35732415	NA	NA	332.1316957	24.35732415	NA	NA	NA	NA	NA	NA	NA	NA	NA	NA	NA
Haworth et al., 2024	Cannabis sativa	Fedora	CaSa_2	Eudicot	K	C3	Field	Natural	0	2000	1.9	30	396.7857143	32.45876505	20.60833333	0.746891707	14.8960925	0.404441859	0	0	NA	NA	NA	NA	396.7857143	32.45876505	20.60833333	0.746891707	14.8960925	0.404441859	0	0	307.2425604	19.38498524	NA	NA	307.2425604	19.38498524	NA	NA	NA	NA	NA	NA	NA	NA	NA	NA	NA
Haworth et al., 2024	Cannabis sativa	Fibror	CaSa_3	Eudicot	K	C3	Field	Natural	0	2000	1.9	30	414.5	24.4565942	19.98428571	0.738558993	14.55817071	0.399929694	0	0	NA	NA	NA	NA	414.5	24.4565942	19.98428571	0.738558993	14.55817071	0.399929694	0	0	291.1709404	18.53106863	NA	NA	291.1709404	18.53106863	NA	NA	NA	NA	NA	NA	NA	NA	NA	NA	NA
Kardiman & Raebild, 2018	Artocarpus elasticus	NA	ArEl	Eudicot	K	C3	Field	Natural	0	800	2.4	30	NA	NA	NA	NA	NA	NA	NA	NA	NA	NA	NA	NA	380.4545455	111.9628185	17.63636364	1.361816968	13.96968603	1.394768213	NA	NA	NA	NA	NA	NA	247.2727273	38.07910426	537.8698332	16.20605446	1.052546843	0.032242863	0.062687526	0.033752894	0.000101921	5.49e-05	0.090473071	0.002133104	0.153160598
Kardiman & Raebild, 2018	Dyera costulata	NA	DyCo	Eudicot	K	C3	Field	Natural	0	800	2.4	30	NA	NA	NA	NA	NA	NA	NA	NA	NA	NA	NA	NA	398.375	105.9918292	21.875	1.885091889	13.56778699	1.098374218	NA	NA	NA	NA	NA	NA	296.5	32.54447504	562.2956874	12.06684125	1.31989445	0.056042976	0.063368792	0.026769976	8.31e-05	3.51e-05	0.065922088	0.002225737	0.12929088
Kardiman & Raebild, 2018	Eusideroxylon zwageri	NA	EuZw	Bas. Angio	K	C3	Field	Natural	0	800	2.4	30	NA	NA	NA	NA	NA	NA	NA	NA	NA	NA	NA	NA	182.875	53.63750687	18	0.9258201	18.5129859	0.86386491	NA	NA	NA	NA	NA	NA	333.5	26.88600276	988.018506	15.5440212	1.5564113	0.049096389	0.074435061	0.021159125	5.68e-05	1.62e-05	0.052545298	0.001777511	0.12698036
Kardiman & Raebild, 2018	Hopea mengarawan	NA	HoMe	Eudicot	K	C3	Field	Natural	0	800	2.4	30	NA	NA	NA	NA	NA	NA	NA	NA	NA	NA	NA	NA	231.1818182	33.31011312	20.27272727	1.954016842	16.39684646	1.521662491	NA	NA	NA	NA	NA	NA	334.6363636	56.88984572	1222.558878	23.36025151	1.663285128	0.06787154	0.081031913	0.012177668	5.13e-05	7.72e-06	0.050468947	0.001840811	0.131500863
Kardiman & Raebild, 2018	Irvingia malayana	NA	IrMa	Eudicot	K	C3	Field	Natural	0	800	2.4	30	NA	NA	NA	NA	NA	NA	NA	NA	NA	NA	NA	NA	236.0909091	57.2563613	17.27272727	0.904534034	18.06801373	1.119432123	NA	NA	NA	NA	NA	NA	312.3636363	27.90796561	1188.426432	94.69787636	1.15193131	0.064977504	0.073492922	0.033587087	4.86e-05	2.22e-05	0.085667331	0.002283573	0.159160255
Kardiman & Raebild, 2018	Macaranga triloba	NA	MaTr	Eudicot	K	C3	Field	Natural	0	800	2.4	30	NA	NA	NA	NA	NA	NA	NA	NA	NA	NA	NA	NA	146.75	40.40955108	23.58333333	1.505042031	13.45792788	1.081608199	NA	NA	NA	NA	NA	NA	317.9166667	37.62363458	1025.463823	24.19563409	1.093624303	0.035160969	0.070991573	0.025618241	5.68e-05	2.05e-05	0.070393676	0.001906785	0.141385248
Kardiman & Raebild, 2018	Mallotus paniculatus	NA	MaPa	Eudicot	K	C3	Field	Natural	0	800	2.4	30	NA	NA	NA	NA	NA	NA	NA	NA	NA	NA	NA	NA	56.875	23.64884473	18.75	1.38873015	12.09933873	0.798159954	NA	NA	NA	NA	NA	NA	227.375	27.47433868	359.0231903	12.50994812	1.059252888	0.037911278	0.103567231	0.024758678	0.000250371	5.98e-05	0.046770169	0.004974455	0.150337401
Kardiman & Raebild, 2018	Palaquium gutta	NA	PaGu	Eudicot	K	C3	Field	Natural	0	800	2.4	30	NA	NA	NA	NA	NA	NA	NA	NA	NA	NA	NA	NA	157.3	20.85958346	24	1.054092553	14.27593504	0.804279257	NA	NA	NA	NA	NA	NA	342.9	27.95412913	1360.984103	101.4064093	1.045231263	0.031200404	0.121657117	0.039035631	7.93e-05	2.54e-05	0.078601563	0.002349381	0.200258679
Kardiman & Raebild, 2018	Shorea leprosula	NA	ShLe	Eudicot	K	C3	Field	Natural	0	800	2.4	30	NA	NA	NA	NA	NA	NA	NA	NA	NA	NA	NA	NA	263	115.3765574	20.22222222	1.715938357	12.42064094	1.433790291	NA	NA	NA	NA	NA	NA	250.8888889	32.98273957	1066.495349	21.60577733	1.403429943	0.054265001	0.082880052	0.029368175	5.73e-05	2.03e-05	0.060070031	0.002285511	0.142950084
Kardiman & Raebild, 2018	Sterculia oblongata	NA	StOb	Eudicot	K	C3	Field	Natural	0	800	2.4	30	NA	NA	NA	NA	NA	NA	NA	NA	NA	NA	NA	NA	139.9	35.01253744	22.6	1.173787791	14.3132092	1.214436566	NA	NA	NA	NA	NA	NA	324.3	42.22176901	469.0761957	8.574180435	1.546605365	0.056724629	0.074734195	0.02219729	0.000119971	3.56e-05	0.059739393	0.002452565	0.134473589
K�barsepp et al., 2020	Adiantum trapeziforme	NA	AdTr	Tracheophyte	K	C3	Greenhouse	300-400	0	500	1.2	25	115	4.242640687	29.85	1.626345597	22.95	0.636396103	0	0	NA	NA	NA	NA	115	4.242640687	29.85	1.626345597	22.95	0.636396103	0	0	684.54	18.32820777	NA	NA	684.54	18.32820777	NA	NA	NA	NA	NA	NA	NA	NA	NA	NA	NA
K�barsepp et al., 2020	Alnus subcordata	NA	AlSu	Eudicot	K	C3	Greenhouse	300-400	0	500	1.2	25	169	8.185352772	26.5	0.754983444	15.96666667	1.582192572	0	0	NA	NA	NA	NA	169	8.185352772	26.5	0.754983444	15.96666667	1.582192572	0	0	422.3233333	29.58052118	NA	NA	422.3233333	29.58052118	1009.5223	20.77767213	1.229402548	0.033525501	0.133323143	0.03920552	9.87e-05	2.9e-05	0.014342445	0.001628398	0.147665589
K�barsepp et al., 2020	Asplenium trichomanes	NA	Astr	Tracheophyte	K	C3	Greenhouse	300-400	0	500	1.2	25	58.5	3.535533906	43.85	1.626345597	28.7	3.111269837	0	0	NA	NA	NA	NA	58.5	3.535533906	43.85	1.626345597	28.7	3.111269837	0	0	1255.965	89.75306374	NA	NA	1255.965	89.75306374	NA	NA	NA	NA	NA	NA	NA	NA	NA	NA	NA
K�barsepp et al., 2020	Athyrium filix-femina	NA	AtFi	Tracheophyte	K	C3	Greenhouse	300-400	0	500	1.2	25	87.33333333	25.32455988	42.13333333	1.594783162	26.9	1.493318452	0	0	NA	NA	NA	NA	87.33333333	25.32455988	42.13333333	1.594783162	26.9	1.493318452	0	0	1134.703333	101.0599428	NA	NA	1134.703333	101.0599428	698.7082545	2.329962129	1.366055308	0.010366694	0.056267939	0.021060286	5.91e-05	2.21e-05	0.010465755	0.000247165	0.066733696
K�barsepp et al., 2020	Cyrtomium falcatum	NA	CyFa	Tracheophyte	K	C3	Greenhouse	300-400	0	500	1.2	25	52	4.358898944	44.23333333	4.021608302	31.33333333	0.814452782	0	0	NA	NA	NA	NA	52	4.358898944	44.23333333	4.021608302	31.33333333	0.814452782	0	0	1386.766667	144.5838789	NA	NA	1386.766667	144.5838789	NA	NA	NA	NA	NA	NA	NA	NA	NA	NA	NA
K�barsepp et al., 2020	Equisetum arvense	NA	EqAr	Tracheophyte	K	C3	Greenhouse	300-400	0	500	1.2	25	30.66666667	4.041451884	41.5	1.513274595	38.66666667	2.90229794	0	0	NA	NA	NA	NA	30.66666667	4.041451884	41.5	1.513274595	38.66666667	2.90229794	0	0	1605.456667	144.9616054	NA	NA	1605.456667	144.9616054	NA	NA	NA	NA	NA	NA	NA	NA	NA	NA	NA
K�barsepp et al., 2020	Equisetum hyemale	NA	EqHy	Tracheophyte	K	C3	Greenhouse	300-400	0	500	1.2	25	24	NA	42.5	NA	43.4	NA	0	NA	NA	NA	NA	NA	24	NA	42.5	NA	43.4	NA	0	NA	1844.5	NA	NA	NA	1844.5	NA	NA	NA	NA	NA	NA	NA	NA	NA	NA	NA	NA
K�barsepp et al., 2020	Gymnocarpium dryopteris	NA	GyDr	Tracheophyte	K	C3	Greenhouse	300-400	0	500	1.2	25	31	NA	40.9	NA	28.3	NA	0	NA	NA	NA	NA	NA	31	NA	40.9	NA	28.3	NA	0	NA	1157.47	NA	NA	NA	1157.47	NA	NA	NA	NA	NA	NA	NA	NA	NA	NA	NA	NA
K�barsepp et al., 2020	Lygodium japonicum	NA	LyJa	Tracheophyte	K	C3	Greenhouse	300-400	0	500	1.2	25	84	6.92820323	41.26666667	2.050203242	28.5	0.264575131	0	0	NA	NA	NA	NA	84	6.92820323	41.26666667	2.050203242	28.5	0.264575131	0	0	1175.823333	50.74687412	NA	NA	1175.823333	50.74687412	1051.848305	1.956117197	1.674707275	0.007859229	0.09900271	0.032628302	7.3e-05	2.4e-05	0.00706855	0.000183038	0.106071261
K�barsepp et al., 2020	Marsilea quadrifolia	NA	MaQu	Tracheophyte	K	C3	Greenhouse	300-400	0	500	1.2	25	123	17.52141547	24	1.833030278	11.83333333	0.305505046	0	0	NA	NA	NA	NA	123	17.52141547	24	1.833030278	11.83333333	0.305505046	0	0	283.8133333	19.06873182	NA	NA	283.8133333	19.06873182	NA	NA	NA	NA	NA	NA	NA	NA	NA	NA	NA
K�barsepp et al., 2020	Microsorum diversifolium	NA	MiDi	Tracheophyte	K	C3	Greenhouse	300-400	0	500	1.2	25	36	3.464101615	57.23333333	2.936551265	37.16666667	2.402776172	0	0	NA	NA	NA	NA	36	3.464101615	57.23333333	2.936551265	37.16666667	2.402776172	0	0	2131.403333	242.4731743	NA	NA	2131.403333	242.4731743	1684.399317	46.91100484	1.15951692	0.03396151	0.027156287	0.008100569	1.25e-05	3.72e-06	0.008146802	0.000392506	0.035303089
K�barsepp et al., 2020	Phaseolus vulgaris	NA	PhVu_2	Eudicot	K	C3	Greenhouse	300-400	0	500	1.2	25	NA	NA	NA	NA	NA	NA	NA	NA	NA	NA	NA	NA	NA	NA	NA	NA	NA	NA	NA	NA	NA	NA	NA	NA	NA	NA	618.8903829	1.575648026	2.737264308	0.026619972	0.056739573	0.022133183	9.97e-05	3.89e-05	0.021550743	0.00031223	0.078290316
K�barsepp et al., 2020	Pteridium aquilinum	NA	PtAq	Tracheophyte	K	C3	Greenhouse	300-400	0	500	1.2	25	96.66666667	14.15391583	41.93333333	1.87705443	27.43333333	2.203028219	0	0	NA	NA	NA	NA	96.66666667	14.15391583	41.93333333	1.87705443	27.43333333	2.203028219	0	0	1153.033333	140.8121459	NA	NA	1153.033333	140.8121459	818.1483012	9.014934147	1.003032535	0.002973994	0.080744065	0.077743483	9.71e-05	9.35e-05	0.030744732	0.00048074	0.111488798
K�barsepp et al., 2020	Pteris vittata	NA	PtVi	Tracheophyte	K	C3	Greenhouse	300-400	0	500	1.2	25	65	11.53256259	43.5	1.868154169	28.5	1.3	0	0	NA	NA	NA	NA	65	11.53256259	43.5	1.868154169	28.5	1.3	0	0	1240.746667	100.0565567	NA	NA	1240.746667	100.0565567	982.8689859	6.68330082	1.000432553	0.000416826	0.032354221	0.009136393	3.28e-05	9.23e-06	0.044847095	0.000136662	0.077201315
K�barsepp et al., 2020	Thelypteris palustris	NA	ThPa	Tracheophyte	K	C3	Greenhouse	300-400	0	500	1.2	25	69	NA	36.5	NA	26.1	NA	0	NA	NA	NA	NA	NA	69	NA	36.5	NA	26.1	NA	0	NA	952.65	NA	NA	NA	952.65	NA	NA	NA	NA	NA	NA	NA	NA	NA	NA	NA	NA
Le Provost et al., 2022	Quercus petraea	NA	QuPe	Eudicot	K	C3	Outside; potted	Natural	NA	NA	0.95	25	625.8888889	91.7749477	24.56796194	1.114801206	18.0594561	0.879109952	0	0	NA	NA	NA	NA	625.8888889	91.7749477	24.56796194	1.114801206	18.0594561	0.879109952	0	0	444.3405101	38.64162728	NA	NA	444.3405101	38.64162728	958.9950207	13.48182012	1.092288875	0.016696804	0.138681044	0.160186011	0.000117931	0.000136434	0.113783142	0.002754295	0.252330333
Le Provost et al., 2022	Quercus robur	NA	QuRo	Eudicot	K	C3	Outside; potted	Natural	NA	NA	0.95	25	587.4	73.61249894	26.07656	1.063059156	26.07656	1.063059156	0	0	NA	NA	NA	NA	587.4	73.61249894	26.07656	1.063059156	26.07656	1.063059156	0	0	680.8910572	53.96768266	NA	NA	680.8910572	53.96768266	973.7286768	18.11143473	1.056493095	0.023688947	0.09388027	0.050905855	8.32e-05	4.51e-05	0.11716354	0.001002506	0.21104381
McAusland et al., 2016	Arabidopsis thaliana	Col-0	ArTh_1	Eudicot	K	C3	Greenhouse	Natural + Suppl.	100	1000	1	20	116.5333333	8.812112876	54.93473992	5.171339829	33.48384166	2.800280516	160.2666667	1.6653328	59.82937898	2.929196996	36.13428872	1.586160171	276.8	8.352245207	57.38205945	1.207971946	34.80906519	0.65411681	1.381048062	0.114873083	1849.080268	319.7021538	2164.989504	203.3787668	1997.942618	79.48542075	NA	NA	NA	NA	NA	NA	NA	NA	NA	NA	NA
McAusland et al., 2016	Avena sativa	NA	AvSa_2	Gram. Monocot	DB	C3	Greenhouse	Natural + Suppl.	100	1000	1	20	186.6666667	3.028751118	21.47955171	0.789376491	13.47459106	0.342565717	144.8	15.26302722	20.5961736	0.443567891	13.09123146	0.19249516	331.4666667	16.20534891	21.03786265	0.179302149	13.28291126	0.077811755	0.775657108	0.079209694	289.6084509	18.14933639	269.6861988	9.725117651	279.4533639	4.024624874	401.0913612	11.70911866	1.00651563	0.006388603	0.244919113	0.007081626	0.000593528	1.72e-05	0.201312755	0.005054052	0.446231868
McAusland et al., 2016	Ginkgo biloba	NA	GiBi_2	Gymnosperm	K	C3	Greenhouse	Natural + Suppl.	100	1000	1	20	83.46666667	10.12982395	29.40894016	1.693770861	19.6616211	0.917176919	0	0	NA	NA	NA	NA	83.46666667	10.12982395	29.40894016	1.693770861	19.6616211	0.917176919	0	0	579.2630966	61.16736667	NA	NA	579.2630966	61.16736667	NA	NA	NA	NA	NA	NA	NA	NA	NA	NA	NA
McAusland et al., 2016	Helianthus annuus	NA	HeAn_2	Eudicot	K	C3	Greenhouse	Natural + Suppl.	100	1000	1	20	274.9333333	46.64990175	29.28045698	6.175696391	19.59204746	3.344139597	272	43.73739819	29.45717698	0.522797686	19.68774133	0.283094949	546.9333333	90.34098369	29.36881698	3.288355876	19.63989439	1.780644708	0.990285953	0.014098869	587.4323633	225.7991812	580.0439483	18.54643622	580.7040596	118.3450747	2209.387199	68.20521283	1.051537515	0.02175103	0.278818272	0.053160834	0.000109657	2.09e-05	0.246415065	0.001599199	0.525233333
McAusland et al., 2016	Hordeum vulgare	NA	HoVu_2	Gram. Monocot	DB	C3	Greenhouse	Natural + Suppl.	100	1000	1	20	152	48.49836522	28.25244943	8.960281879	16.41382548	3.888493529	105.3	59.90611703	30.07802086	10.69788424	17.20606871	4.642560825	257.3	103.613292	29.16523515	9.743584632	16.8099471	4.228423422	0.659216906	0.313309563	494.2175228	276.1177964	560.9818746	344.3840532	526.3160611	308.324707	395.4662149	35.50194632	1.061045135	0.051859363	0.385797622	0.121172269	0.000854583	0.000268321	0.212118104	0.01945711	0.597915731
McAusland et al., 2016	Miscanthus nepalensis	NA	MiNe	Gram. Monocot	DB	C4	Greenhouse	Natural + Suppl.	100	1000	1	20	119.7714286	24.02094324	33.15441817	7.641094147	18.54113285	3.316005628	58.4	24.62735606	33.77512366	8.329696935	18.81050041	3.614838579	178.1714286	45.41885491	33.46477091	7.709363759	18.67581663	3.345632594	0.478337205	0.149004601	636.4386815	268.1090325	661.135986	289.7924279	647.0899527	272.4878794	243.0833493	9.47109431	1.782121793	0.108818457	0.133173759	0.053308791	0.000439485	0.000175757	0.055594874	0.004253569	0.188768632
McAusland et al., 2016	Nicotiana tabacum	NA	NiTa_2	Eudicot	K	C3	Greenhouse	Natural + Suppl.	100	1000	1	20	151.2	9.991996797	52.60956299	3.939662338	32.22475836	2.133327156	175.4666667	8.554141297	53.44390734	3.548586677	32.67655582	1.921559687	326.6666667	10.06644591	53.02673516	2.346599768	32.45065709	1.270683777	1.164867815	0.113722097	1700.933514	234.3364371	1750.908702	216.2103759	1722.740257	144.9195206	1378.947706	44.77194983	1.61507311	0.083520288	0.171749028	0.018096125	9.53e-05	1.01e-05	0.17684494	0.003048644	0.348593975
McAusland et al., 2016	Oryza sativa	NA	OrSa_1	Gram. Monocot	DB	C3	Greenhouse	Natural + Suppl.	100	1000	1	20	68.53333333	8.775724092	37.54394709	3.786478329	20.44605672	1.643217998	43.73333333	10.5628279	21.16714433	0.37748292	13.33901562	0.163816265	112.2666667	18.17837543	29.35554571	2.076285079	16.89253617	0.901045438	0.634752829	0.100515297	771.7736778	136.4067104	282.3900941	8.49976134	497.1368359	60.76080468	116.5693841	7.770283478	1.072184518	0.067457243	0.250186273	0.152823856	0.001861624	0.001136956	0.1722699	0.012750937	0.422456173
McAusland et al., 2016	Phaseolus vulgaris	NA	PhVu_1	Eudicot	K	C3	Greenhouse	Natural + Suppl.	100	1000	1	20	82.4	2.88444102	37.70514862	1.986921752	24.15401798	1.075918127	52.8	2.88444102	37.67117834	2.540683331	24.13562307	1.375780025	135.2	5.542562584	37.68816348	0.306080683	24.14482053	0.165742684	0.640599879	0.02001097	912.1560145	89.29439893	911.5476421	111.4772926	910.0077637	13.61210648	1405.498295	36.91314171	1.463414548	0.057385507	0.178951841	0.036209999	9.45e-05	1.91e-05	0.09458748	0.002361521	0.273539314
McAusland et al., 2016	Pisum sativum	NA	PiSa_1	Eudicot	K	C3	Greenhouse	Natural + Suppl.	100	1000	1	20	376.2666667	110.8666466	24.65008088	3.524610989	17.0846988	1.908576849	281.6	49.26986909	24.89804452	2.699042823	17.2189711	1.461531687	657.8666667	160.0446604	24.7740627	2.268880723	17.15183495	1.228598912	0.764678068	0.084724105	425.6238678	110.173447	431.3485335	84.16433197	426.7789975	67.94264158	NA	NA	NA	NA	NA	NA	NA	NA	NA	NA	NA
McAusland et al., 2016	Solanum lycopersicum	NA	SoLy_5	Eudicot	K	C3	Greenhouse	Natural + Suppl.	100	1000	1	20	103.8772131	0.57390725	41.77777778	0.587944736	26.35934667	0.318372071	103.6859106	1.194683257	40.88888889	0.444444445	25.87801333	0.240666665	207.5631237	0.876657827	41.33333333	0.192450094	26.11868	0.104211724	0.99820931	0.015984568	1101.359718	28.70781261	1058.19452	21.34202115	1079.585477	9.345539398	1089.825704	24.5371098	1.632349448	0.082676673	0.139269679	0.023055201	9.82e-05	1.63e-05	0.146033315	0.002667308	0.285302997
McAusland et al., 2016	Sorghum bicolor	NA	SoBi_5	Gram. Monocot	DB	C4	Greenhouse	Natural + Suppl.	100	1000	1	20	103.6859107	0.331345534	41.77777778	0.384900181	22.28341222	0.167035129	102.3467937	0.331345476	41.03703704	1.140355874	21.96195296	0.494880241	206.0327043	0.57390725	41.40740741	0.449050211	22.12268259	0.194874318	0.987088193	0.003172208	930.9943052	15.51812699	901.6297035	45.14847261	916.1012699	17.95291259	NA	NA	NA	NA	NA	NA	NA	NA	NA	NA	NA
McAusland et al., 2016	Triticum aestivum	NA	TrAe_2	Gram. Monocot	DB	C3	Greenhouse	Natural + Suppl.	100	1000	1	20	152.2767248	84.33182573	36.88888889	8.282064514	20.16178111	3.594167536	87.61650753	27.70452691	37.03703704	6.907978331	20.22607296	2.997855355	239.8932324	56.70656743	36.96296296	7.590062815	20.19392704	3.293859557	0.740965473	0.448615428	763.5904548	282.5127396	762.9198933	239.5078943	763.0944444	260.9560667	1237.753671	46.81255821	1.14066899	0.057817709	0.254358551	0.033120071	0.000162461	2.11e-05	0.222339386	0.005120505	0.476697934
McAusland et al., 2016	Vicia faba	NA	ViFa_2	Eudicot	K	C3	Greenhouse	Natural + Suppl.	100	1000	1	20	247.1627242	1.844853743	26.74074074	0.462592445	18.21679111	0.250493811	60.0689593	3.644800587	28.07407407	0.46259244	18.93879111	0.250493811	307.2316835	1.844853686	27.40740741	0.231296225	18.57779111	0.125246906	0.24311591	0.016611844	487.2077392	15.07544966	531.7662755	15.74343026	509.1884024	7.742162931	2755.930162	109.9179226	1.34671673	0.031601087	0.339828601	0.125118906	9.06e-05	3.33e-05	0.150675769	0.001684909	0.490504369
McAusland et al., 2016	Zea mays	NA	ZeMa_1	Gram. Monocot	DB	C4	Greenhouse	Natural + Suppl.	100	1000	1	20	247.7366315	0.662691011	26.96296296	0.339450048	15.85422704	0.147311142	58.92114479	2.587891145	28.59259259	0.925184885	16.56143741	0.40150249	306.6577763	3.160834691	27.77777778	0.333333335	16.20783222	0.144656665	0.237823491	0.00991811	427.5102729	9.369282995	473.7820752	26.64262713	450.2497077	9.420892596	515.8368549	19.66590792	1.067776433	0.045992052	0.229411811	0.03847762	0.000382037	6.4e-05	0.063356394	0.004657295	0.292768203
Nunes et al., 2022	Brachypodium distachyon	NA	BrDi	Gram. Monocot	DB	C3	Greenhouse	Natural	100	1000	2.3	28	88.89230769	17.39935159	25.88151769	1.166903329	15.38491223	0.506401039	130.8692308	25.61571207	25.88151769	1.166903329	15.38491223	0.506401039	219.7615385	43.01506366	25.88151769	1.166903329	15.38491223	0.506401039	1.472222222	2.03e-10	398.7303437	30.65529742	398.7303437	30.65529742	398.7303437	30.65529742	370.7551436	9.888881584	1.511283745	0.075400966	0.197394341	0.041596586	0.000398589	8.4e-05	0.080855252	0.006387404	0.278249592
Ozeki et al., 2022	Avena sativa	HN	AvSa_3	Gram. Monocot	DB	C3	Greenhouse	250-300	100	1000	1.6	25	53.97470642	4.240580679	54.08446372	4.376401009	26.05966089	5.571454832	51.21951219	7.394175946	52.23217666	3.38584529	24.39996057	3.122235641	105.1942186	10.81133892	53.15832019	3.606331343	25.22981073	4.133660916	0.947751717	0.098541261	1427.132406	414.5759405	1279.661045	228.8751352	1351.886004	308.166302	532.5406101	25.21667423	1.469146058	0.072509919	0.196832028	0.074108041	0.000274799	0.000103468	0.332188574	0.002368314	0.529020597
Ozeki et al., 2022	Avena sativa	LN	AvSa_4	Gram. Monocot	DB	C3	Greenhouse	250-300	100	1000	1.6	25	58.44625113	5.076966264	48.58272871	1.903254045	23.09207413	3.964869847	54.60704607	4.769499417	51.49814669	2.352254077	23.75240536	3.67674832	113.0532972	3.884372177	50.0404377	1.736351286	23.42223975	3.771177218	0.943002908	0.147072448	1121.60347	199.2705007	1228.170801	233.6308923	1174.75448	214.8224561	703.394532	49.48835164	1.142144433	0.041555271	0.253438807	0.070926354	0.000282488	7.91e-05	0.274936755	0.002019775	0.528375561
Ozeki et al., 2022	Eleusine coracana	HN	ElCo_1	Gram. Monocot	DB	C4	Greenhouse	250-300	100	1000	1.6	25	88.09442354	9.188149146	33.8837115	2.487717529	19.34038299	2.538881754	114.6082792	16.0870521	33.52337355	5.111988056	16.83062237	1.162158909	202.7027027	23.80047129	33.70354252	3.677473098	18.08550268	1.65373467	1.301197566	0.126842163	658.5561492	123.9464696	566.7538751	113.2639794	612.1404435	107.5550945	63.60167646	1.117478623	3.288235785	0.261117745	0.129878152	0.004337952	0.002601751	8.64e-05	0.029965265	0.003365945	0.159843424
Ozeki et al., 2022	Eleusine coracana	LN	ElCo_2	Gram. Monocot	DB	C4	Greenhouse	250-300	100	1000	1.6	25	97.78766108	18.90821207	30.86405075	2.493365757	16.59906015	2.190267685	100.9237085	16.38078187	33.10493421	4.470691145	17.4918703	1.635218703	198.7113696	31.82697977	31.98449248	3.376658434	17.04546523	1.342133828	1.050965298	0.184874887	512.6813852	79.05195019	575.9513075	65.23173302	545.1182771	67.76565375	NA	NA	NA	NA	NA	NA	NA	NA	NA	NA	NA
Ozeki et al., 2022	Hordeum vulgare	HN	HoVu_3	Gram. Monocot	DB	C3	Greenhouse	250-300	100	1000	1.6	25	44.94128275	4.521226294	53.22480087	3.081540406	29.68932016	3.324812957	45.75429088	4.16811996	50.25744268	2.511055224	27.25299027	3.365620585	90.69557361	8.563507745	51.74112177	2.63828896	28.47115521	3.328747991	1.019287563	0.035097656	1577.299019	169.1033608	1367.375491	156.7734247	1470.721606	161.9792857	589.6565458	86.2859092	1.01056274	0.010368029	0.330669865	0.038343999	0.000540813	6.13e-05	0.096256715	0.006095504	0.426926574
Ozeki et al., 2022	Hordeum vulgare	LN	HoVu_4	Gram. Monocot	DB	C3	Greenhouse	250-300	100	1000	1.6	25	82.96270955	11.86489454	41.34365601	2.739200908	19.76870301	1.821865439	75.55023378	8.552856651	39.7274906	2.239635122	20.29257519	0.784226063	158.5129433	20.22904124	40.53557331	0.723033591	20.0306391	0.884999522	0.91452824	0.048116573	815.8760134	71.36839699	805.4992371	40.87006861	812.062551	41.14345902	672.4548792	40.27305073	1.209797398	0.041663891	0.334585736	0.123618768	0.000375115	0.000138597	0.100519127	0.002402931	0.43510486
Ozeki et al., 2022	Lolium multiflorum	HN	LoMu_1	Gram. Monocot	DB	C3	Greenhouse	250-300	100	1000	1.6	25	44.75994982	6.202595838	43.52161305	2.349178069	24.83336659	1.755091926	96.93237542	18.52899626	39.37579908	0.417280192	16.84275837	1.621147692	141.6923252	24.35854644	41.44870607	1.344387089	20.83806248	1.28181979	2.158043113	0.172932969	1081.299875	101.4361926	663.481022	68.19807144	864.53486	73.84016754	87.19810281	2.055839817	1.61253458	0.116989429	0.158855577	0.068796877	0.001396595	0.000604911	0.143682439	0.005047093	0.30253802
Ozeki et al., 2022	Lolium multiflorum	LN	LoMu_2	Gram. Monocot	DB	C3	Greenhouse	250-300	100	1000	1.6	25	45.04504505	5.925592907	39.03383458	6.733714122	21.19793233	4.001656792	66.99737713	10.87355817	40.14891917	5.565325498	18.87838346	4.070111913	112.0424222	15.33872351	39.59137688	4.907144126	20.03815789	1.449233817	1.49103047	0.200895051	842.4637561	258.3364686	769.4090668	237.9782775	797.3854398	151.2344743	130.273007	4.63643434	1.078039668	0.048419484	0.17351996	0.05015614	0.001128565	0.0003261	0.214919689	0.00570101	0.388439649
Ozeki et al., 2022	Panicum miliaceum	HN	PaMi_1	Gram. Monocot	DB	C4	Greenhouse	250-300	100	1000	1.6	25	83.53289999	4.871709288	30.54130639	2.816230519	20.075	1.048886297	99.49823238	8.703579368	27.74097745	1.387459952	19.32655075	1.06847656	183.0311324	13.31530002	29.14114192	2.059216577	19.70077538	0.747120955	1.189876542	0.050407577	611.3241718	37.142351	536.3164327	41.91216391	573.7609742	39.39013995	NA	NA	NA	NA	NA	NA	NA	NA	NA	NA	NA
Ozeki et al., 2022	Panicum miliaceum	LN	PaMi_2	Gram. Monocot	DB	C4	Greenhouse	250-300	100	1000	1.6	25	75.26513856	5.014219013	26.49671053	1.684282279	15.2512218	1.328162098	62.43585358	7.174739075	26.68134399	2.355952279	14.64718045	0.620381652	137.7009922	11.11018189	26.58902726	1.511558695	14.94920113	0.969342528	0.829321646	0.069700438	405.6920999	58.43181125	391.2522136	43.94863148	398.3051913	45.13516994	172.6126978	3.894139084	1.180122873	0.044663292	0.048421904	0.011196037	0.000214704	4.96e-05	0.018851134	0.001104311	0.067273038
Ozeki et al., 2022	Sorghum bicolor	HN	SoBi_3	Gram. Monocot	DB	C4	Greenhouse	250-300	100	1000	1.6	25	114.0380887	10.73816619	34.36381579	1.084609405	19.38275376	1.337446415	98.35785152	9.870500002	29.77203947	1.527758985	17.03228384	0.872484664	212.3959403	20.32257713	32.06792763	0.791332113	18.2075188	0.905093366	0.862447286	0.026556885	665.4462267	38.37558324	507.8622039	47.87909958	584.2779094	40.52745794	110.3766478	2.114121874	1.385478403	0.049269579	0.112244126	0.017496148	0.000748837	0.000116729	0.024135514	0.002150552	0.136379647
Ozeki et al., 2022	Sorghum bicolor	LN	SoBi_4	Gram. Monocot	DB	C4	Greenhouse	250-300	100	1000	1.6	25	116.3188505	7.678188275	27.20234963	3.551563717	16.16207707	0.607520958	90.94537575	9.60337939	29.38289474	1.508660535	17.71875	1.267903986	207.2642263	14.07111722	28.29262218	2.45628795	16.94041354	0.749502489	0.783054233	0.080099981	439.7406217	60.37295475	519.4918475	23.13057276	478.4439416	32.78840082	NA	NA	NA	NA	NA	NA	NA	NA	NA	NA	NA
Ozeki et al., 2022	Triticum aestivum	HN	TrAe_3	Gram. Monocot	DB	C3	Greenhouse	250-300	100	1000	1.6	25	39.79223126	4.073062446	52.67223975	3.409783733	27.45130126	0.779169822	54.38121048	6.641460893	54.22287067	2.806582387	31.63769716	3.239015504	94.17344173	10.69599578	53.44755521	0.893653194	29.54449921	1.839747039	1.364641737	0.033819404	1444.64301	72.57585622	1721.010258	247.6579194	1579.090552	103.080298	549.6975846	17.64390586	1.40267802	0.040538287	0.315795269	0.096649332	0.000423152	0.000129507	0.106511984	0.002415666	0.422307253
Ozeki et al., 2022	Triticum aestivum	LN	TrAe_4	Gram. Monocot	DB	C3	Greenhouse	250-300	100	1000	1.6	25	38.39205059	6.839202611	60.3033123	4.803138187	31.75634858	4.419050498	41.14724481	4.194142504	56.91612776	3.073619951	32.34333596	4.701375237	79.53929539	10.35486767	58.60972003	2.407987936	32.04984227	4.243579972	1.087628893	0.148027003	1927.386406	391.4917624	1848.489182	352.8890761	1885.792437	326.8480311	321.3274763	15.37490528	1.007085173	0.006796068	0.208223467	0.054008711	0.000629034	0.0001632	0.054073172	0.003975152	0.262296638
Ozeki et al., 2022	Zea mays	HN	ZeMa_2	Gram. Monocot	DB	C4	Greenhouse	250-300	100	1000	1.6	25	81.53723344	5.469074607	45.76677632	3.762317151	25.01954887	1.285424888	65.57190102	5.057260309	45.59036654	1.244241995	24.47081767	0.838265002	147.1091345	7.955467982	45.67857143	2.296361257	24.74518327	0.258926423	0.80666057	0.08009593	1145.824075	119.6143868	1115.350401	39.08541244	1130.622376	65.29901342	161.9239114	3.797132161	1.013539728	0.01177283	0.124803753	0.017893767	0.000732265	0.000104966	0.028399355	0.001813756	0.153203105
Ozeki et al., 2022	Zea mays	LN	ZeMa_3	Gram. Monocot	DB	C4	Greenhouse	250-300	100	1000	1.6	25	100.6386133	5.692393338	43.7268797	3.391328804	21.02462406	1.241556953	120.3101836	6.550989469	44.09595865	2.429146184	20.42457707	1.701212414	220.9487969	11.68078881	43.91141917	2.65686867	20.72460056	1.350907771	1.196011468	0.0394408	921.2506869	112.2980568	903.1085638	121.2704379	912.6019545	114.1832698	241.4325045	9.853444104	1.00981603	0.009177384	0.052639382	0.01981189	0.000209683	7.89e-05	0.030576078	0.00114548	0.083215459
Ozeki et al., 2022	Zea nicaraguensis	HN	ZeNi_1	Gram. Monocot	DB	C4	Greenhouse	250-300	100	1000	1.6	25	70.91237579	3.759467397	47.34582019	1.358685287	24.42906152	1.121486533	42.14092141	4.609407142	50.75181388	2.600120757	21.88899842	0.936432534	113.0532972	7.922506564	49.04881703	1.977987119	23.15902997	0.950351054	0.593484029	0.042969236	1156.987484	70.57537155	1112.463171	98.35090596	1136.820235	82.14366285	218.6969207	7.141351577	1.003981475	0.003994405	0.132810654	0.009450058	0.000595938	4.24e-05	0.034661954	0.002618973	0.167472607
Ozeki et al., 2022	Zea nicaraguensis	LN	ZeNi_2	Gram. Monocot	DB	C4	Greenhouse	250-300	100	1000	1.6	25	74.43541102	2.559292909	41.20894864	3.352306161	22.04602767	2.253725665	48.2836495	3.827941037	38.5691555	4.189318037	20.51487849	1.874902076	122.7190605	5.582967646	39.88905207	3.734387806	21.28045308	1.92166827	0.648575638	0.043265855	913.2879223	161.5972961	796.8977874	158.3193618	853.7995661	155.1815254	NA	NA	NA	NA	NA	NA	NA	NA	NA	NA	NA
Sakoda et al., 2020	Arabidopsis thaliana	epf1	ArTh_4	Eudicot	K	C3	Greenhouse	100	0	500	NA	25	22.46968695	0.602409069	NA	NA	NA	NA	NA	NA	NA	NA	NA	NA	NA	NA	NA	NA	NA	NA	NA	NA	NA	NA	NA	NA	NA	NA	3648.993515	29.81103764	2.17219155	0.023120736	0.296944311	0.104348374	7.39e-05	2.6e-05	0.102759911	0.000649484	0.399704214
Sakoda et al., 2020	Arabidopsis thaliana	ST-OX	ArTh_3	Eudicot	K	C3	Greenhouse	100	0	500	NA	25	21.35185185	0.50102775	NA	NA	NA	NA	NA	NA	NA	NA	NA	NA	NA	NA	NA	NA	NA	NA	NA	NA	NA	NA	NA	NA	NA	NA	4312.858752	56.64693105	1.474543905	0.019507837	0.255152311	0.037441404	4.39e-05	6.48e-06	0.127524224	0.00089003	0.382676537
Sakoda et al., 2020	Arabidopsis thaliana	wt	ArTh_2	Eudicot	K	C3	Greenhouse	100	0	500	NA	25	21.4992284	0.277588025	NA	NA	NA	NA	NA	NA	NA	NA	NA	NA	NA	NA	NA	NA	NA	NA	NA	NA	NA	NA	NA	NA	NA	NA	3298.682498	19.11336028	2.845652738	0.031932462	0.28193835	0.060292949	9.6e-05	2.06e-05	0.044807952	0.00068481	0.326746303
Vialet-Chabrand et al., 2021	Arabidopsis thaliana	Col-0	ArTh_5	Eudicot	K	C3	Greenhouse	200-400	100	1000	1.1	22	NA	NA	NA	NA	NA	NA	NA	NA	NA	NA	NA	NA	NA	NA	NA	NA	NA	NA	NA	NA	NA	NA	NA	NA	NA	NA	742.8233358	21.70663864	1.222103398	0.075449451	0.095819756	0.011420051	9.78e-05	1.16e-05	0.094072551	0.002770995	0.189892304
Vialet-Chabrand et al., 2021	Avena sativa	NA	AvSa_5	Gram. Monocot	DB	C3	Greenhouse	200-400	100	1000	1.1	22	NA	NA	NA	NA	NA	NA	NA	NA	NA	NA	NA	NA	NA	NA	NA	NA	NA	NA	NA	NA	NA	NA	NA	NA	NA	NA	502.1012601	4.915228119	1.644936625	0.041178645	0.062097987	0.011549924	9.52e-05	1.77e-05	0.10277161	0.000954135	0.164869597
Vialet-Chabrand et al., 2021	Commelina communis	NA	CoCo	Monocot	K	C3	Greenhouse	200-400	100	1000	1.1	22	NA	NA	NA	NA	NA	NA	NA	NA	NA	NA	NA	NA	NA	NA	NA	NA	NA	NA	NA	NA	NA	NA	NA	NA	NA	NA	981.729513	4.495573077	2.74784147	0.057777511	0.124863905	0.054729969	0.000138717	6.08e-05	0.15608788	0.001195884	0.280951785
Vialet-Chabrand et al., 2021	Dryopteris carthusiana	NA	DrCa	Tracheophyte	K	C3	Greenhouse	200-400	100	1000	1.1	22	NA	NA	NA	NA	NA	NA	NA	NA	NA	NA	NA	NA	NA	NA	NA	NA	NA	NA	NA	NA	NA	NA	NA	NA	NA	NA	377.3423558	11.99949675	1.515468413	0.110111676	0.018460688	0.013655199	3.68e-05	2.72e-05	0.032419167	0.001072817	0.050879856
Vialet-Chabrand et al., 2021	Glycine max	NA	GlMa	Eudicot	K	C3	Greenhouse	200-400	100	1000	1.1	22	NA	NA	NA	NA	NA	NA	NA	NA	NA	NA	NA	NA	NA	NA	NA	NA	NA	NA	NA	NA	NA	NA	NA	NA	NA	NA	2499.770244	191.3855918	1.151967568	0.026098704	0.224896411	0.059377672	6.97e-05	1.84e-05	0.086640318	0.000937794	0.311536728
Vialet-Chabrand et al., 2021	Hordeum vulgare	NA	HoVu_5	Gram. Monocot	DB	C3	Greenhouse	200-400	100	1000	1.1	22	NA	NA	NA	NA	NA	NA	NA	NA	NA	NA	NA	NA	NA	NA	NA	NA	NA	NA	NA	NA	NA	NA	NA	NA	NA	NA	323.21351	6.09446568	1.00810137	0.007926051	0.273093072	0.050200897	0.000816732	0.000150115	0.201131867	0.005921573	0.474224942
Vialet-Chabrand et al., 2021	Nicotiana tabacum	NA	NiTa_3	Eudicot	K	C3	Greenhouse	200-400	100	1000	1.1	22	NA	NA	NA	NA	NA	NA	NA	NA	NA	NA	NA	NA	NA	NA	NA	NA	NA	NA	NA	NA	NA	NA	NA	NA	NA	NA	1552.645244	69.24839951	1.00307977	0.003087754	0.178313335	0.065768375	0.000113067	4.17e-05	0.173345531	0.001438134	0.351658865
Vialet-Chabrand et al., 2021	Oryza sativa	NA	OrSa_3	Gram. Monocot	DB	C3	Greenhouse	200-400	100	1000	1.1	22	NA	NA	NA	NA	NA	NA	NA	NA	NA	NA	NA	NA	NA	NA	NA	NA	NA	NA	NA	NA	NA	NA	NA	NA	NA	NA	211.1658498	5.67488839	1.001887305	0.001987674	0.455661362	0.199938855	0.002136274	0.000937143	0.264307876	0.014300458	0.719969237
Vialet-Chabrand et al., 2021	Pennisetum glaucum	NA	PeGl	Gram. Monocot	DB	C4	Greenhouse	200-400	100	1000	1.1	22	NA	NA	NA	NA	NA	NA	NA	NA	NA	NA	NA	NA	NA	NA	NA	NA	NA	NA	NA	NA	NA	NA	NA	NA	NA	NA	434.6111046	25.91241359	1.004156678	0.004073634	0.098177724	0.02729687	0.000221918	6.15e-05	0.046930997	0.002846872	0.145108721
Vialet-Chabrand et al., 2021	Phaseolus vulgaris	NA	PhVu_3	Eudicot	K	C3	Greenhouse	200-400	100	1000	1.1	22	NA	NA	NA	NA	NA	NA	NA	NA	NA	NA	NA	NA	NA	NA	NA	NA	NA	NA	NA	NA	NA	NA	NA	NA	NA	NA	1545.167023	109.5755397	1.522744598	0.059793643	0.174227986	0.056459487	8.45e-05	2.74e-05	0.090536896	0.001547605	0.264764877
Vialet-Chabrand et al., 2021	Pisum sativum	NA	PiSa_2	Eudicot	K	C3	Greenhouse	200-400	100	1000	1.1	22	NA	NA	NA	NA	NA	NA	NA	NA	NA	NA	NA	NA	NA	NA	NA	NA	NA	NA	NA	NA	NA	NA	NA	NA	NA	NA	1429.054115	22.51742416	1.77641594	0.025772798	0.267620504	0.06314996	0.00014966	3.53e-05	0.126089103	0.000942408	0.39370961
Vialet-Chabrand et al., 2021	Solanum lycopersicum	NA	SoLy_4	Eudicot	K	C3	Greenhouse	200-400	100	1000	1.1	22	NA	NA	NA	NA	NA	NA	NA	NA	NA	NA	NA	NA	NA	NA	NA	NA	NA	NA	NA	NA	NA	NA	NA	NA	NA	NA	777.6387243	6.92816389	2.4581132	0.050626754	0.162894215	0.066942867	0.00020871	8.58e-05	0.150349425	0.00146811	0.313243639
Vialet-Chabrand et al., 2021	Solanum tuberosum	NA	SoTu	Eudicot	K	C3	Greenhouse	200-400	100	1000	1.1	22	NA	NA	NA	NA	NA	NA	NA	NA	NA	NA	NA	NA	NA	NA	NA	NA	NA	NA	NA	NA	NA	NA	NA	NA	NA	NA	1371.118637	23.73945528	1.802948815	0.028768468	0.347391166	0.133169257	0.000204119	7.82e-05	0.101914346	0.001353573	0.449305507
Vialet-Chabrand et al., 2021	Triticum aestivum	NA	TrAe_5	Gram. Monocot	DB	C3	Greenhouse	200-400	100	1000	1.1	22	NA	NA	NA	NA	NA	NA	NA	NA	NA	NA	NA	NA	NA	NA	NA	NA	NA	NA	NA	NA	NA	NA	NA	NA	NA	NA	584.3445498	7.349760023	1.19803065	0.025852928	0.21807528	0.067819191	0.00028199	8.77e-05	0.242788643	0.004178293	0.460863922
Vialet-Chabrand et al., 2021	Vigna unguiculata	NA	ViUn	Eudicot	K	C3	Greenhouse	200-400	100	1000	1.1	22	NA	NA	NA	NA	NA	NA	NA	NA	NA	NA	NA	NA	NA	NA	NA	NA	NA	NA	NA	NA	NA	NA	NA	NA	NA	NA	1339.906512	64.21468852	1.053327808	0.0289793	0.118707847	0.103562972	7.71e-05	6.73e-05	0.096344659	0.001106697	0.215052507
Vialet-Chabrand et al., 2021	Zea mays	NA	ZeMa_4	Gram. Monocot	DB	C4	Greenhouse	200-400	100	1000	1.1	22	NA	NA	NA	NA	NA	NA	NA	NA	NA	NA	NA	NA	NA	NA	NA	NA	NA	NA	NA	NA	NA	NA	NA	NA	NA	NA	670.1154993	44.9692362	1.016099778	0.016203191	0.08331271	0.044575387	0.000117854	6.31e-05	0.046908538	0.004634276	0.130216804
Zhang et al., 2016	Chrysanthemum spp.	Anastasia	Chry_1	Eudicot	K	C3	Greenhouse	Natural + Suppl.	50	1000	1	23	66.2658894	10.23073712	51.79742029	3.562592042	31.61205869	1.556599539	14.14356784	3.005281502	53.09099317	2.605083386	29.13769038	1.229350631	80.40945724	11.49727621	52.44420673	2.907224774	30.37487454	1.215744389	0.21663949	0.051640018	1635.372089	108.4036024	1546.876419	98.36381276	1591.697003	85.17807695	2658.90077	117.3037931	1.359244533	0.023975233	0.110166301	0.026932856	3.04e-05	7.44e-06	0.078593414	0.000320966	0.188759722
Zhang et al., 2016	Chrysanthemum spp.	Baltica	Chry_2	Eudicot	K	C3	Greenhouse	Natural + Suppl.	50	1000	1	23	64.27876631	7.943649636	55.1576506	3.138656805	32.48560984	1.441352179	9.373571818	4.56144189	51.9039179	1.922961505	30.82741185	1.666480411	73.65233812	8.284745861	53.53078425	2.4288061	31.65651085	1.506210245	0.148841021	0.072397657	1790.839621	111.360932	1599.764037	98.4765726	1693.855286	96.89438036	1556.617953	4.500811845	2.010343315	0.0104123	0.137508388	0.04700679	7.6e-05	2.6e-05	0.045601232	0.000288078	0.183109624
Zhang et al., 2016	Chrysanthemum spp.	Radost	Chry_3	Eudicot	K	C3	Greenhouse	Natural + Suppl.	50	1000	1	23	50.3401366	6.788067039	55.51054383	3.009718878	31.08575172	1.734438015	9.101938656	3.119360275	56.10834119	3.183792307	30.08822399	1.643485331	59.44207525	7.924753197	55.80944251	2.799299268	30.58698786	1.545949509	0.182232051	0.062435298	1729.06422	175.5845268	1689.0822	147.6819449	1709.013161	150.5161322	2121.528813	14.10261675	1.615242725	0.010936635	0.131232764	0.036885069	4.72e-05	1.33e-05	0.0746848	0.000273941	0.205917562
Zhang et al., 2016	Chrysanthemum spp.	Yellow Zembla	Chry_4	Eudicot	K	C3	Greenhouse	Natural + Suppl.	50	1000	1	23	60.33303344	5.914369911	52.23330876	2.614269412	32.32160303	1.148179164	8.40901616	4.633887269	50.37180385	3.175096336	32.33759765	2.786974395	68.7420496	7.826780466	51.30255631	2.555470285	32.32960034	1.770693047	0.139849181	0.07460506	1687.393058	86.01445766	1634.011977	213.2044912	1659.546124	133.2054648	1751.97763	12.08693588	1.651612285	0.011561034	0.161344423	0.062408611	7.1e-05	2.75e-05	0.066498895	0.000343875	0.227843319
Zhang et al., 2016	Cucumis sativus	HiPower	CuSa_1	Eudicot	K	C3	Greenhouse	Natural + Suppl.	50	1000	1	23	307.1375549	112.6565839	20.80319529	1.118565731	14.0670795	0.810257565	266.7721196	77.35895956	20.59212172	1.115062779	13.79408654	0.704506847	573.9096745	170.8791791	20.6976585	1.071569069	13.93058302	0.738843632	0.948541789	0.394235172	293.2260952	31.07103139	284.5993024	28.99688065	288.8598091	29.08969307	1136.019263	3.118393057	2.758133395	0.013852851	0.296777884	0.155768521	0.00028587	0.000150037	0.080347066	0.000649352	0.377124951
Zhang et al., 2016	Cucumis sativus	Mewa	CuSa_2	Eudicot	K	C3	Greenhouse	Natural + Suppl.	50	1000	1	23	322.2183483	74.33607847	20.00919894	0.862644052	13.76795072	0.860697408	257.5995708	56.01885891	20.27163594	0.659142438	13.38630484	0.856978913	579.8179191	128.285286	20.14041744	0.694049608	13.57712778	0.835399672	0.803002477	0.06779073	275.822869	25.32128598	271.5404391	22.35090557	273.6728262	22.64271043	2064.879947	55.14624003	1.58896049	0.016538885	0.352996199	0.203424928	0.000129792	7.48e-05	0.097771762	0.000685164	0.450767964
Zhang et al., 2016	Cucumis sativus	Proloog	CuSa_3	Eudicot	K	C3	Greenhouse	Natural + Suppl.	50	1000	1	23	340.4201537	80.75888132	20.12493279	1.227305336	13.50476682	0.832894381	263.5120143	76.0803053	19.79787322	1.086813576	13.33261757	0.743286041	603.9321681	143.3836382	19.96140301	1.114619704	13.41869219	0.73405507	0.781015271	0.201484543	272.3462422	30.11262634	264.3027175	25.06796915	268.2840717	26.28160641	1959.546733	42.03178908	2.000083195	0.020217097	0.448257806	0.20005062	0.000196193	8.75e-05	0.075853282	0.000839584	0.524111089
Zhang et al., 2016	Lactuca sativa	Cecilia	LaSa_1	Eudicot	K	C3	Greenhouse	Natural + Suppl.	50	1000	1	23	44.86195131	6.818895676	34.92962875	1.923330791	25.02298459	1.521989904	51.67473082	12.66956776	32.9945908	1.280645707	22.94370535	1.54881492	96.53668214	18.23076526	33.96210978	1.589773779	23.98334497	1.454316345	1.147018825	0.213496279	876.3193412	97.37409461	758.2091329	74.49332928	816.1655577	83.06015352	1609.06815	15.91351834	1.057770013	0.007736052	0.274552926	0.083538035	0.000145902	4.44e-05	0.086182186	0.000713948	0.360735112
Zhang et al., 2016	Lactuca sativa	Gardia	LaSa_2	Eudicot	K	C3	Greenhouse	Natural + Suppl.	50	1000	1	23	40.03177134	5.188690975	36.07057026	1.902467004	24.82162541	1.470442438	43.92539325	8.097456863	35.8798164	1.195592454	23.50368909	1.294984257	83.95716458	12.39236654	35.97519333	1.173982055	24.16265725	1.318526068	1.097231502	0.136382599	894.4569417	57.57229347	843.5627369	58.87122962	868.8802677	48.44957116	3509.221488	43.64243229	1.039657455	0.004975416	0.315257207	0.122227597	7.94e-05	3.08e-05	0.087687179	0.000354461	0.402944389
Zhang et al., 2016	Lactuca sativa	Gilmore	LaSa_3	Eudicot	K	C3	Greenhouse	Natural + Suppl.	50	1000	1	23	40.69870852	3.883769208	35.2537367	1.149578658	23.72134668	1.237325384	28.18665963	5.205635122	35.19132167	1.730149438	21.7124315	1.352218574	68.88536815	7.475614557	35.22252918	1.393959745	22.71688909	1.252228335	0.694483134	0.126837423	837.2135085	66.71604508	764.9185459	70.41017138	801.044619	67.15916002	5111.604405	51.63553419	1.000276775	0.00028348	0.300877726	0.108666121	5.87e-05	2.12e-05	0.073312226	0.000229553	0.374189951
Zhang et al., 2016	Ocimum basilicum	Eleonora	OcBa_3	Eudicot	K	C3	Greenhouse	Natural + Suppl.	50	1000	1	23	NA	NA	NA	NA	NA	NA	NA	NA	NA	NA	NA	NA	NA	NA	NA	NA	NA	NA	NA	NA	NA	NA	NA	NA	NA	NA	1688.783486	14.3890859	1.112293733	0.007363364	0.149955517	0.035820867	7.08e-05	1.69e-05	0.078045225	0.000324929	0.22800074
Zhang et al., 2016	Ocimum basilicum	Emily	OcBa_1	Eudicot	K	C3	Greenhouse	Natural + Suppl.	50	1000	1	23	80.70826844	18.62402091	33.87954884	2.044882088	21.62354703	1.072054447	47.86366148	7.113858167	32.23681402	1.18668499	19.43864173	1.325606043	128.5719299	23.81342597	33.05818143	1.473908144	20.53109438	1.11103936	0.610341176	0.127178989	733.9341477	75.59080059	627.1609196	56.48602252	679.4904092	59.49807036	2394.912191	40.53048316	1.150097108	0.010344777	0.175954751	0.030429087	5.69e-05	9.84e-06	0.090161478	0.000381138	0.266116227
Zhang et al., 2016	Ocimum basilicum	Rosie	OcBa_2	Eudicot	K	C3	Greenhouse	Natural + Suppl.	50	1000	1	23	92.45653657	19.09510769	31.72459126	2.094550615	20.85281059	1.511678474	50.7963238	10.01682537	31.19676697	1.700093878	18.99932139	1.647843396	143.2528604	26.78521009	31.46067911	1.81906713	19.92606599	1.558165075	0.555671241	0.081942311	663.1959071	81.7085233	594.6749306	78.7864049	628.5832447	78.13171038	1739.783884	26.15801439	1.00087638	0.000894259	0.164684324	0.04292557	9.41e-05	2.45e-05	0.111355829	0.000359403	0.276040152
Zhang et al., 2016	Solanum lycopersicum	Brioso	SoLy_1	Eudicot	K	C3	Greenhouse	Natural + Suppl.	50	1000	1	23	156.143844	38.48096605	29.51250651	1.427694613	19.13080493	1.437290452	65.79218082	23.37394792	29.1386904	1.27420182	17.76072916	1.254832758	221.9360248	52.94342044	29.32559845	1.121037874	18.44576705	1.298159079	0.425940308	0.146477916	564.9545146	54.27914193	517.2470452	39.13061736	540.8555689	41.67019549	2075.036553	79.96296825	1.248907828	0.015300806	0.590010934	0.239558155	0.000211083	8.57e-05	0.111657929	0.001321699	0.701668868
Zhang et al., 2016	Solanum lycopersicum	Merlice	SoLy_2	Eudicot	K	C3	Greenhouse	Natural + Suppl.	50	1000	1	23	147.3611408	25.17644304	33.30811868	2.369638835	19.69920352	1.186759046	52.30100883	11.73378202	29.36037612	1.976664168	17.46704896	1.115815491	199.6621496	33.55173878	31.3342474	1.777873094	18.58312624	1.079557072	0.356876223	0.065916643	657.7845194	77.92801248	514.3073941	63.66808576	583.6607671	63.86677355	2047.404853	45.20893525	1.792924878	0.02121755	0.584069122	0.251286946	0.000229105	9.86e-05	0.102292354	0.001386979	0.68636147
Zhang et al., 2016	Solanum lycopersicum	Sweeterno	SoLy_3	Eudicot	K	C3	Greenhouse	Natural + Suppl.	50	1000	1	23	160.5761574	34.34444033	30.2114029	0.802912182	19.31601796	1.129227932	57.41393933	12.57186327	29.20791947	1.450918037	17.81991861	1.452918754	217.9900967	42.98199976	29.70966118	0.97805572	18.56796828	1.245934634	0.364459839	0.074557928	583.1480189	29.59430225	521.3424316	57.6872414	551.7374658	42.15696914	3081.400216	87.28509757	1.437417763	0.01191666	0.754114938	0.316491709	0.000180686	7.58e-05	0.101592202	0.000890971	0.85570714
Zhang et al., 2019	Oryza sativa	NA	OrSa_2	Gram. Monocot	DB	C3	Outside; potted	Natural	10	1200	1.5	28	NA	NA	20.7202637	3.118236298	13.14508284	1.353221006	NA	NA	21.90661651	2.797986524	13.65992437	1.214242211	NA	NA	21.3134401	2.939144993	13.4025036	1.275500754	NA	NA	276.3974428	68.69542107	302.4857292	63.77048514	289.2319357	65.77203456	1270.952202	14.31966874	1.315033853	0.012209029	0.540936967	0.28515278	0.000312842	0.000164909	0.088169698	0.00294931	0.629106674
[truncated: 21 more columns]
