# Supplementary material for: Revisiting the relationship between stomatal size and speed across species – a meta‐analysis
Source: New Phytol. 2025 Dec 28;249(5):2338–54. doi: 10.1111/nph.70842 (PMC12873516; doi:10.1111/nph.70842)
Supplement: Supplementary file 3 — Table S1 Table showing overview of counts/number observations for various items of interest. Table S2 Overview of the priors used for the Bayesian curve fitting process. Table S3 Sets that were not used due to divergence during the Bayesian model fitting process. Table S4 Regression estimates for multiple regression models for τ open. Table S5 Regression estimates for multiple regression model for τ close. Table S6 Regression estimates for multiple regression model for Slmaxopen. Table S7 Regression estimates for multiple regression model for Slmaxclose. Please note: Wiley is not responsible for the content or functionality of any Supporting Information supplied by the authors. Any queries (other than missing material) should be directed to the New Phytologist Central Office. [file NPH-249-2338-s003.xlsx]

## Sheet: TableS1
	Data	Count
General	Sources	17
	Species	89
	Genotypes*	148
	Species	86
Kinetics	Sets	131
	Sets, incr.	104
	Sets, decr.	96
	Time course	1139
	Time courses, incr.	658
	Timecourses, decr.	481
	Species	84
Morphology	Genotypes*	130
	Total observations	678
	SD, total	647
	SD, genotypes	119
	SSl, total	660
	SSl, genotypes	125
	SSw, total	349
	SSw, genotypes	67
	rSD, total	549
	rSD, genotypes	67

## Sheet: TableS2
Parameter	Type	Prior	Hyperparameters	Description
g0[i]	Individual	N(mg0, sg0)	mg0, sg0	Initial stomatal conductance for individual i. Hierarchical structure allows partial pooling across individuals.
g1[i]	Individual	N(mg1, sg1)	mg1, sd1	Final stomatal conductance for individual i. Same hierarchical structure as g0[i].
mg0	Group	N(g0m, sd)	g0m = emperical mean sd = 1.0 (if drct = 0), 2.0 (if drct = 1)	Mean initial conductance across individuals. Precision modulated by direction (drct).
mg1	Group	N(g1m, sd)	g1m = emperical mean sd = 2.0 (if drct = 0), 1.0 (if drct = 1)	Mean final conductance. Prior reflects expected direction of stomatal change (opening or closing).
sg0	Group	N(0, g0s)	g0s = empirical sd of g0m	Prior on variability of g0[i] across individuals. Weakly informative, allowing moderate spread.
sg1	Group	N(0, g1s)	g1s = empirical sd of g1m	Same as sg0, for variability in g1[i].
sigma	Shared	N(0, 1.0), lower=0	SD = 1.0	Measurement error (observation noise). Prior encourages small positive values.
τV,M,C	Shared	N(0.25, 0.1)	Mean = 0.25, sd = 0.1	Time constant of stomatal response, in hours. Prior reflects biological expectation of 15-min adjustment.
λM	Shared	N(0, 0.25), lower=0	Mean = 0,sd = 0.25	Lag parameter for the McAusland function. Prior reflects biological expectation of no lag with a deviation of 15 minutes lower=0 ensures stability.
λC	Shared	N(1.0, 2.0), lower=1	Mean = 1.0,sd = 2.0	Shape parameter for the CDWeibull function. A value of 1 reflects the expectation of no lag. lower=1 ensures monotonicity

## Sheet: TableS3
Species/	Publication	Direction	Divergence
Cultivar
Sorghum bicolor	McAusland et al., 2016	opening	25
Eleusine coracana LN	Ozeki et al., 2022	opening	67
Panicum miliaceum HN	Ozeki et al., 2022	opening	93
Sorghum bicolor LN	Ozeki et al., 2022	opening	13
Zea nicaraguensis LN	Ozeki et al., 2022	opening	99

## Sheet: TableS4-S7
Global						Global						Global						Global
Parameters	Estimate	Est.Error	l-95% CI	u-95% CI		Parameters	Estimate	Est.Error	l-95% CI	u-95% CI		Parameters	Estimate	Est.Error	l-95% CI	u-95% CI		Parameters	Estimate	Est.Error	l-95% CI	u-95% CI
Intercept	10.2652	3.90822	2.59008	17.7898		Intercept	580.664	235.304	118.118	991.366		Intercept	5.08362	2.95007	-0.439514	10.9792		Intercept	5.47771	2.27015	1.21601	10.1517
rSD.L	-9.50343	6.41947	-21.8471	3.20396		SD	-0.938041	0.448595	-1.8453	0.0128908		rSD.L	0.675958	3.66716	-6.77569	7.64279		SSl	0.0242422	0.422129	-0.84486	0.827643
rSD.Q	-7.04336	6.83384	-20.3183	6.4528		SSl	-1.54675	0.506937	-2.58718	-0.584025		rSD.Q	2.38592	2.32917	-2.05942	7.03856		SD:rSD(0)	0.256776	0.188242	-0.129988	0.615875
rSD.C	-0.444105	7.35523	-14.8725	14.2078		rSD(0):GC_type(DB)	152.61	410.672	-558.527	996.387		rSD.C	-1.57752	2.04116	-5.50418	2.50115		SD:rSD(≤0.5)	0.255349	0.228537	-0.195974	0.702169
SD	-0.546022	0.253482	-1.03519	-0.0294511		rSD(≤0.5):GC_type(DB)	-584.741	235.6	-994.494	-119.746		SD	-0.155345	0.534793	-1.23715	0.863372		SD:rSD(≤1)	-0.0177207	0.211265	-0.445742	0.381542
SSl	0.124528	0.939497	-1.6918	1.92105		rSD(≤1):GC_type(DB)	-578.858	234.027	-986.803	-123.998		rSD(0):GC_type(K)	2.87356	4.35702	-5.557	11.4173		SD:rSD(>1)	-0.53849	0.327418	-1.18916	0.0868991
rSD(0):GC_type(K)	-1.46125	2.94675	-7.36112	4.20883		rSD(>1):GC_type(DB)	-577.564	235.336	-988.251	-115.971		rSD(≤0.5):GC_type(K)	4.0979	4.12729	-4.07106	12.0465		SSl:GC_type(K)	0.534	0.0565342	0.426361	0.645051
rSD(≤0.5):GC_type(K)	-0.80164	3.95935	-8.64791	7.03327		rSD(0):GC_type(K)	-578.575	231.958	-979.906	-118.515		rSD(≤1):GC_type(K)	3.07473	4.04343	-4.94829	10.7907		SSl:rSD.L	0.843937	0.295518	0.280377	1.44792
rSD(≤1):GC_type(K)	-1.65958	3.92711	-9.47676	6.06185		rSD(≤0.5):GC_type(K)	-592.31	236.069	-1002.28	-127.465		rSD(>1):GC_type(K)	2.95362	4.42107	-5.91425	11.5835		SSl:rSD.Q	0.239668	0.25374	-0.246522	0.73274
rSD(>1):GC_type(K)	-2.37287	4.68605	-11.6679	6.70351		rSD(≤1):GC_type(K)	-586.694	234.551	-996.891	-128.972		SD:GC_type(K)	-0.384252	0.748691	-1.81932	1.12009		SSl:rSD.C	-0.0243854	0.21543	-0.452478	0.393748
rSD.L:SD	0.757647	0.491927	-0.171984	1.73348		rSD(>1):GC_type(K)	-585.489	235.789	-995.591	-122.72		rSD.L:SD	-0.148357	0.644016	-1.39318	1.14992		w. Phylogeny
rSD.Q:SD	0.342356	0.523891	-0.690029	1.35403		SD:GC_type(K)	1.20463	0.453429	0.286966	2.03206		rSD.Q:SD	-0.336041	0.443659	-1.21635	0.497496		Parameters	Estimate	Est.Error	l-95% CI	u-95% CI
rSD.C:SD	0.227708	0.517225	-0.783882	1.24316		SD:rSD.L	0.361637	0.440319	-0.65062	1.15404		rSD.C:SD	0.104442	0.374142	-0.64287	0.823713		Intercept	3.95609	1.64704	0.81589	7.29684
SSl:GC_type(K)	0.632452	1.14643	-1.61671	2.88126		SD:rSD.Q	-0.380419	0.380028	-1.09586	0.315862		SD:SSl	0.0758602	0.0645884	-0.0459044	0.203557		Phyl.Intercept	0.585692	0.299357	0.0874691	1.26708
rSD.L:SSl	1.37122	1.38329	-1.37228	4.02397		SD:rSD.C	0.449262	0.340382	-0.242539	1.07854		w. Phylogeny						GC_type(K)	3.75817	2.16828	-0.601667	8.13369
rSD.Q:SSl	1.67862	1.29706	-0.956743	4.21062		SSl:rSD.L	0.553603	1.06901	-1.46877	2.58215		Parameters	Estimate	Est.Error	l-95% CI	u-95% CI		GC_type(DB):SSl	0.37928	0.436613	-0.512238	1.23051
rSD.C:SSl	-0.476195	1.46393	-3.46124	2.3463		SSl:rSD.Q	-1.55727	0.938352	-3.33292	0.195192		Intercept	7.62369	1.09991	5.39786	9.70209		GC_type(K):SSl	-0.156197	0.429977	-1.03074	0.667384
w. Phylogeny						SSl:rSD.C	0.956419	0.797594	-0.665978	2.48417		Phyl.Intercept	1.24716	0.278587	0.760626	1.82001		w.o. Phylogeny
Parameters	Estimate	Est.Error	l-95% CI	u-95% CI		w. Phylogeny						SD	-0.129571	0.182304	-0.492722	0.223467		Parameters	Estimate	Est.Error	l-95% CI	u-95% CI
Intercept	274.234	621.043	-573.93	1412.04		Parameters	Estimate	Est.Error	l-95% CI	u-95% CI		w.o. Phylogeny						Intercept	6.75619	2.17545	2.63043	11.1918
Phyl.Intercept	0.864486	0.297809	0.217148	1.42741		Intercept	-5.0783	1.16019	-7.41068	-2.90407		Parameters	Estimate	Est.Error	l-95% CI	u-95% CI		SSl	0.0666536	0.408457	-0.759798	0.856621
rSD(0):GC_type(DB)	-259.559	620.98	-1395.95	588.23		Phyl.Intercept	0.4584	0.2827	0.035411	1.11069		Intercept	3833.35	851.292	2507.2	5421.13		SD:GC_type(DB)	-0.257725	0.168306	-0.606391	0.0523492
rSD(≤0.5):GC_type(DB)	-264.72	620.997	-1398.55	581.88		SSl	-0.69967	0.300684	-1.26981	-0.108101		SSl	0.327716	0.682334	-1.08878	1.44498		SD:GC_type(K)	0.0868745	0.17109	-0.259045	0.405857
rSD(≤1):Gc_type(DB)	-261.835	620.988	-1401.23	585.398		SSl:GC_type(K)	-0.520337	0.0904709	-0.723246	-0.35455		rSD(0):GC_type(DB)	-3828.35	851.413	-5416.43	-2500.58
rSD(>1):GC_type(DB)	-264.814	620.694	-1401.38	581.029		w.o. Phylogeny						rSD(≤0.5):GC_type(DB)	-3829.79	851.466	-5417.85	-2502.42
rSD(0):GC_type(K)	-259.109	620.954	-1395.69	588.321		Parameters	Estimate	Est.Error	l-95% CI	u-95% CI		rSD(≤1):GC_type(DB)	-3828.51	851.485	-5416.02	-2500.9
rSD(≤0.5):GC_type(K)	-263.372	621.049	-1398.07	583.474		Intercept	-954.613	576.599	-1851.25	-40.7898		rSD(>1):GC_type(DB)	-3828.83	851.494	-5416.49	-2501.07
rSD(≤1):GC_type(K)	-261.316	621.187	-1401.35	585.836		rSD(0):GC_type(DB)	1635.47	552.357	781.266	2994.72		rSD(0):GC_type(K)	-3828.67	851.236	-5416.74	-2503.25
rSD(>1):GC_type(K)	-263.617	620.704	-1400.53	581.706		rSD(≤0.5):GC_type(DB)	950.449	576.38	37.097	1848.12		rSD(≤0.5):GC_type(K)	-3829.18	851.235	-5417.22	-2503.69
rSD(0):SD	-1.14662	0.286962	-1.70554	-0.6199		rSD(≤1):GC_type(DB)	950.092	576.922	35.8346	1847.44		rSD(≤1):GC_type(K)	-3828.98	851.269	-5417.43	-2503.22
rSD(≤0.5):SD	-0.475755	0.469289	-1.49975	0.385584		rSD(>1):GC_type(DB)	950.109	576.602	39.0706	1846.41		rSD(>1):GC_type(K)	-3829.82	851.183	-5417.82	-2504.95
rSD(≤1):SD	-0.870647	0.36664	-1.72929	-0.278938		rSD(0):GC_type(K)	953.217	577.416	41.7796	1851.02		SSl:GC_type(K)	0.418923	0.796073	-0.960852	2.12942
rSD(>1):SD	-0.361795	0.330422	-1.03187	0.244633		rSD(≤0.5):GC_type(K)	950.958	576.268	36.3318	1849.08
w.o. Phylogeny						rSD(≤1):GC_type(K)	950.282	576.833	37.5087	1846.58
Parameters	Estimate	Est.Error	l-95% CI	u-95% CI		rSD(>1):GC_type(K)	949.996	576.499	40.3191	1849.07
Intercept	10.6449	1.71839	7.20895	13.9635		GC_type(DB):SSl	-1.12644	0.515214	-2.09088	-0.00809905
SD:GC_type(DB)	-0.832197	0.181185	-1.17766	-0.474275		GC_type(K):SSl	-1.62603	0.365436	-2.36055	-0.883596
SD:GC_type(K)	-0.7034	0.170676	-1.03473	-0.372413		rSD.L:SSl	0.7542	0.684011	-0.568514	2.08365
SSl:rSD(0)	0.782063	0.32308	0.172942	1.44072		rSD.Q:SSl	-0.285984	0.524949	-1.33387	0.714562
SSl:rSD(≤0.5)	0.437567	0.304893	-0.140446	1.04224		rSD.C:SSl	0.129687	0.516558	-0.944078	1.09566
SSl:rSD(≤1)	0.459831	0.291293	-0.0918866	1.05382
SSl:rSD(>1)	0.362485	0.2839	-0.181502	0.937328
